# Supplementary material for: Effects of Antioxidants in Fermented Beverages in Tissue Transcriptomics: Effect of Beer Intake on Myocardial Tissue after Oxidative Injury
Source: Antioxidants (Basel). 2023 May 13;12(5):1096. doi: 10.3390/antiox12051096 (PMC10215467; doi:10.3390/antiox12051096)
Supplement: Supplementary file 1 [file antioxidants-12-01096-s001.zip]

Archive with 7 entries (4 files):
- Supplemental/
- Supplemental/Supplemental_File_S1.csv
- Supplemental/Supplemental_File_S2.xlsx
- __MACOSX/
- __MACOSX/Supplemental/
- __MACOSX/Supplemental/._Supplemental_File_1.csv
- __MACOSX/Supplemental/._Supplemental_File_2.xlsx
