# Supplementary material for: Effects of Antioxidants in Fermented Beverages in Tissue Transcriptomics: Effect of Beer Intake on Myocardial Tissue after Oxidative Injury
Source: Antioxidants (Basel). 2023 May 13;12(5):1096. doi: 10.3390/antiox12051096 (PMC10215467; doi:10.3390/antiox12051096)
Supplement: Supplementary file 1 [file antioxidants-12-01096-s001.zip › Supplemental/Supplemental_File_S1.csv]

	PROBEID	SYMBOL	GENENAME
1	AFFX-BioB-3_at	NA	NA
2	AFFX-BioB-5_at	NA	NA
3	AFFX-BioB-M_at	NA	NA
4	AFFX-BioC-3_at	NA	NA
5	AFFX-BioC-5_at	NA	NA
6	AFFX-BioDn-3_at	NA	NA
7	AFFX-BioDn-5_at	NA	NA
8	AFFX-CreX-3_at	NA	NA
9	AFFX-CreX-5_at	NA	NA
10	AFFX-DapX-3_at	NA	NA
11	AFFX-DapX-5_at	NA	NA
12	AFFX-DapX-M_at	NA	NA
13	AFFX-LysX-3_at	NA	NA
14	AFFX-LysX-5_at	NA	NA
15	AFFX-LysX-M_at	NA	NA
16	AFFX-PheX-3_at	NA	NA
17	AFFX-PheX-5_at	NA	NA
18	AFFX-PheX-M_at	NA	NA
19	AFFX-r2-Bs-dap-3_at	NA	NA
20	AFFX-r2-Bs-dap-5_at	NA	NA
21	AFFX-r2-Bs-dap-M_at	NA	NA
22	AFFX-r2-Bs-lys-3_at	NA	NA
23	AFFX-r2-Bs-lys-5_at	NA	NA
24	AFFX-r2-Bs-lys-M_at	NA	NA
25	AFFX-r2-Bs-phe-3_at	NA	NA
26	AFFX-r2-Bs-phe-5_at	NA	NA
27	AFFX-r2-Bs-phe-M_at	NA	NA
28	AFFX-r2-Bs-thr-3_s_at	NA	NA
29	AFFX-r2-Bs-thr-5_s_at	NA	NA
30	AFFX-r2-Bs-thr-M_s_at	NA	NA
31	AFFX-r2-Ec-bioB-3_at	NA	NA
32	AFFX-r2-Ec-bioB-5_at	NA	NA
33	AFFX-r2-Ec-bioB-M_at	NA	NA
34	AFFX-r2-Ec-bioC-3_at	NA	NA
35	AFFX-r2-Ec-bioC-5_at	NA	NA
36	AFFX-r2-Ec-bioD-3_at	NA	NA
37	AFFX-r2-Ec-bioD-5_at	NA	NA
38	AFFX-r2-P1-cre-3_at	NA	NA
39	AFFX-r2-P1-cre-5_at	NA	NA
40	AFFX-r2-TagA_at	NA	NA
41	AFFX-r2-TagB_at	NA	NA
42	AFFX-r2-TagC_at	NA	NA
43	AFFX-r2-TagD_at	NA	NA
44	AFFX-r2-TagE_at	NA	NA
45	AFFX-r2-TagF_at	NA	NA
46	AFFX-r2-TagG_at	NA	NA
47	AFFX-r2-TagH_at	NA	NA
48	AFFX-r2-TagIN-3_at	NA	NA
49	AFFX-r2-TagIN-5_at	NA	NA
50	AFFX-r2-TagIN-M_at	NA	NA
51	AFFX-r2-TagJ-3_at	NA	NA
52	AFFX-r2-TagJ-5_at	NA	NA
53	AFFX-r2-TagO-3_at	NA	NA
54	AFFX-r2-TagO-5_at	NA	NA
55	AFFX-r2-TagQ-3_at	NA	NA
56	AFFX-r2-TagQ-5_at	NA	NA
57	AFFX-SSC-18SrRNA_at	NA	NA
58	AFFX-SSC-28SrRNA_at	NA	NA
59	AFFX-SSC-28SrRNA_s_at	NA	NA
60	AFFX-SSC-5SrRNA_at	NA	NA
61	AFFX-Ssc-actin-3_at	ACTG1	actin gamma 1
62	AFFX-Ssc-actin-5_at	ACTG1	actin gamma 1
63	AFFX-Ssc-actin-5_x_at	ACTG1	actin gamma 1
64	AFFX-Ssc-actin-M_at	ACTG1	actin gamma 1
65	AFFX-Ssc-ef1a-3_at	EEF1A1	eukaryotic translation elongation factor 1 alpha 1
66	AFFX-Ssc-ef1a-5_at	EEF1A1	eukaryotic translation elongation factor 1 alpha 1
67	AFFX-Ssc-ef1a-M_at	EEF1A1	eukaryotic translation elongation factor 1 alpha 1
68	AFFX-Ssc-gapdh-3_at	GAPDH	glyceraldehyde-3-phosphate dehydrogenase
69	AFFX-Ssc-gapdh-3_s_at	GAPDH	glyceraldehyde-3-phosphate dehydrogenase
70	AFFX-Ssc-gapdh-5_at	GAPDH	glyceraldehyde-3-phosphate dehydrogenase
71	AFFX-Ssc-gapdh-5_s_at	GAPDH	glyceraldehyde-3-phosphate dehydrogenase
72	AFFX-Ssc-gapdh-M_at	GAPDH	glyceraldehyde-3-phosphate dehydrogenase
73	AFFX-Ssc-gapdh-M_s_at	GAPDH	glyceraldehyde-3-phosphate dehydrogenase
74	AFFX-Ssc-r2-Bs-dap-3_at	NA	NA
75	AFFX-Ssc-r2-Bs-dap-5_at	NA	NA
76	AFFX-Ssc-r2-Bs-dap-M_at	NA	NA
77	AFFX-Ssc-r2-Bs-lys-3_at	NA	NA
78	AFFX-Ssc-r2-Bs-lys-5_at	NA	NA
79	AFFX-Ssc-r2-Bs-lys-M_at	NA	NA
80	AFFX-Ssc-r2-Bs-phe-3_at	NA	NA
81	AFFX-Ssc-r2-Bs-phe-5_at	NA	NA
82	AFFX-Ssc-r2-Bs-phe-M_at	NA	NA
83	AFFX-Ssc-r2-Bs-thr-3_s_at	NA	NA
84	AFFX-Ssc-r2-Bs-thr-5_s_at	NA	NA
85	AFFX-Ssc-r2-Bs-thr-M_s_at	NA	NA
86	AFFX-Ssc-r2-Ec-bioB-3_at	NA	NA
87	AFFX-Ssc-r2-Ec-bioB-5_at	NA	NA
88	AFFX-Ssc-r2-Ec-bioB-M_at	NA	NA
89	AFFX-Ssc-r2-Ec-bioC-3_at	NA	NA
90	AFFX-Ssc-r2-Ec-bioC-5_at	NA	NA
91	AFFX-Ssc-r2-Ec-bioD-3_at	NA	NA
92	AFFX-Ssc-r2-Ec-bioD-5_at	NA	NA
93	AFFX-Ssc-r2-P1-cre-3_s_at	NA	NA
94	AFFX-Ssc-r2-P1-cre-5_s_at	NA	NA
95	AFFX-Ssc-TrpnX-3_at	NA	NA
96	AFFX-Ssc-TrpnX-5_at	NA	NA
97	AFFX-Ssc-TrpnX-M_at	NA	NA
98	AFFX-Ss_18SrRNA_at	NA	NA
99	AFFX-Ss_Actin_3_s_at	NA	NA
100	AFFX-Ss_Actin_5_s_at	NA	NA
101	AFFX-Ss_Actin_M_s_at	NA	NA
102	AFFX-Ss_Angioten_3_s_at	NA	NA
103	AFFX-Ss_Angioten_5_s_at	NA	NA
104	AFFX-Ss_Angioten_M_s_at	NA	NA
105	AFFX-Ss_CTLA4recp_3_s_at	NA	NA
106	AFFX-Ss_CTLA4recp_5_s_at	NA	NA
107	AFFX-Ss_CTLA4recp_M_s_at	NA	NA
108	AFFX-Ss_ErythRec_3_at	NA	NA
109	AFFX-Ss_ErythRec_5_at	NA	NA
110	AFFX-Ss_ErythRec_M_at	NA	NA
111	AFFX-Ss_Gapdh_3_at	NA	NA
112	AFFX-Ss_Gapdh_5_at	NA	NA
113	AFFX-Ss_Gapdh_M_at	NA	NA
114	AFFX-Ss_IRP_3_at	NA	NA
115	AFFX-Ss_IRP_5_at	NA	NA
116	AFFX-Ss_IRP_M_at	NA	NA
117	AFFX-Ss_Leptin_5_s_at	NA	NA
118	AFFX-Ss_Leptin_M_s_at	NA	NA
119	AFFX-ThrX-3_at	NA	NA
120	AFFX-ThrX-5_at	NA	NA
121	AFFX-ThrX-M_at	NA	NA
122	AFFX-TrpnX-3_at	NA	NA
123	AFFX-TrpnX-5_at	NA	NA
124	AFFX-TrpnX-M_at	NA	NA
125	RPTR-Ssc-A00196-1_s_at	NA	NA
126	RPTR-Ssc-A06498-1_at	NA	NA
127	RPTR-Ssc-A12338-1_at	NA	NA
128	RPTR-Ssc-AB076373-1_at	NA	NA
129	RPTR-Ssc-AB076373-2_s_at	NA	NA
130	RPTR-Ssc-AE009032-1_at	NA	NA
131	RPTR-Ssc-AF062997-1_at	NA	NA
132	RPTR-Ssc-AF292559-1_at	NA	NA
133	RPTR-Ssc-AF292559-1_s_at	NA	NA
134	RPTR-Ssc-AF292559-2_s_at	NA	NA
135	RPTR-Ssc-AF292559-3_s_at	NA	NA
136	RPTR-Ssc-AF292559-4_s_at	NA	NA
137	RPTR-Ssc-AF292560-1_s_at	NA	NA
138	RPTR-Ssc-AF298789-1_at	NA	NA
139	RPTR-Ssc-AF298789-2_s_at	NA	NA
140	RPTR-Ssc-AF298789-3_s_at	NA	NA
141	RPTR-Ssc-AF323980-1_at	NA	NA
142	RPTR-Ssc-AF403737-1_at	NA	NA
143	RPTR-Ssc-AJ002682-1_s_at	NA	NA
144	RPTR-Ssc-AJ132968-1_at	NA	NA
145	RPTR-Ssc-AJ510163-1_s_at	NA	NA
146	RPTR-Ssc-AY056050-1_at	NA	NA
147	RPTR-Ssc-AY125353_at	NA	NA
148	RPTR-Ssc-AY342347_at	NA	NA
149	RPTR-Ssc-CVE247372-1_at	NA	NA
150	RPTR-Ssc-E00696-1_s_at	NA	NA
151	RPTR-Ssc-ECOLOXB_at	NA	NA
152	RPTR-Ssc-ECOLOXL_at	NA	NA
153	RPTR-Ssc-ECOLOXL_x_at	NA	NA
154	RPTR-Ssc-J01347-1_at	NA	NA
155	RPTR-Ssc-J01347-1_s_at	NA	NA
156	RPTR-Ssc-J01347-2_at	NA	NA
157	RPTR-Ssc-J01347-3_at	NA	NA
158	RPTR-Ssc-J01347-4_at	NA	NA
159	RPTR-Ssc-J01636-1_at	NA	NA
160	RPTR-Ssc-J01636-3_at	NA	NA
161	RPTR-Ssc-J01636-4_at	NA	NA
162	RPTR-Ssc-J03196-1_at	NA	NA
163	RPTR-Ssc-K01193-1_at	NA	NA
164	RPTR-Ssc-K01486-1_at	NA	NA
165	RPTR-Ssc-L36849-1_at	NA	NA
166	RPTR-Ssc-M10961-1_at	NA	NA
167	RPTR-Ssc-M10961-2_at	NA	NA
168	RPTR-Ssc-M10961-2_s_at	NA	NA
169	RPTR-Ssc-M10961-3_s_at	NA	NA
170	RPTR-Ssc-M10961-4_at	NA	NA
171	RPTR-Ssc-M15077-1_at	NA	NA
172	RPTR-Ssc-M15077-1_s_at	NA	NA
173	RPTR-Ssc-M57289-1_s_at	NA	NA
174	RPTR-Ssc-M62653-1_at	NA	NA
175	RPTR-Ssc-NC_001669-1_at	NA	NA
176	RPTR-Ssc-NC_001669-2_at	NA	NA
177	RPTR-Ssc-NC_002086-1_at	NA	NA
178	RPTR-Ssc-NM_131175-1_at	NA	NA
179	RPTR-Ssc-U46493-1_s_at	NA	NA
180	RPTR-Ssc-U47295-1_at	NA	NA
181	RPTR-Ssc-U55943-1_at	NA	NA
182	RPTR-Ssc-U55943-1_s_at	NA	NA
183	RPTR-Ssc-U89963-1_at	NA	NA
184	RPTR-Ssc-U89963-1_x_at	NA	NA
185	RPTR-Ssc-V01555-1_at	NA	NA
186	RPTR-Ssc-X03453-1_at	NA	NA
187	RPTR-Ssc-X17220-1_at	NA	NA
188	RPTR-Ssc-XXU09476-1_at	NA	NA
189	Ssc.1.1.S1_at	SRD5A2	steroid-5-alpha-reductase, alpha polypeptide 2 (3-oxo-5 alpha-steroid delta 4-dehydrogenase alpha 2)
190	Ssc.100.1.S1_at	TNF	tumor necrosis factor
191	Ssc.10000.1.A1_at	FAM125B	Homo sapiens family with sequence similarity 125, member B (FAM125B), transcript variant 2, mRNA
192	Ssc.10002.1.A1_at	BRWD3	bromodomain and WD repeat domain containing 3
193	Ssc.10003.1.S1_at	TMEM30A	transmembrane protein 30A
194	Ssc.10004.1.A1_at	MGAT5	mannosyl (alpha-1,6-)-glycoprotein beta-1,6-N-acetyl-glucosaminyltransferase
195	Ssc.10005.1.S1_at	SENP6	SUMO1/sentrin specific peptidase 6
196	Ssc.10007.1.A1_at	OPCML	opioid binding protein/cell adhesion molecule-like
197	Ssc.10008.1.A1_at	ATXN2L	ataxin 2-like
198	Ssc.1001.1.A1_at	SLC25A40	solute carrier family 25, member 40
199	Ssc.10013.1.A1_at	GNAI1	guanine nucleotide binding protein (G protein), alpha inhibiting activity polypeptide 1
200	Ssc.10014.1.A1_at	PTOV1	Homo sapiens prostate tumor overexpressed 1 (PTOV1), mRNA
201	Ssc.10015.1.A1_at	RMND5A	required for meiotic nuclear division 5 homolog A
202	Ssc.10017.1.A1_at	MKL2	Homo sapiens MKL/myocardin-like 2 (MKL2), mRNA
203	Ssc.10019.1.A1_at	Trip12	Mus musculus thyroid hormone receptor interactor 12 (Trip12), Mrna
204	Ssc.1002.1.A1_at	SRSF2	serine/arginine-rich splicing factor 2
205	Ssc.10022.1.A1_at	MXD1	MAX dimerization protein 1
206	Ssc.10023.1.A1_at	ZNF148	zinc finger protein 148
207	Ssc.10024.1.A1_at	CXXC1	CXXC finger protein 1
208	Ssc.10025.1.S1_at	CEBPD	CCAAT/enhancer binding protein (C/EBP), delta
209	Ssc.10025.2.S1_at	CEBPD /// SPIDR	CCAAT/enhancer binding protein (C/EBP), delta /// scaffolding protein involved in DNA repair
210	Ssc.10025.3.S1_at	CEBPD	CCAAT/enhancer binding protein (C/EBP), delta
211	Ssc.10026.1.A1_at	SUB1	SUB1 homolog (S. cerevisiae)
212	Ssc.10029.1.S1_at	PPP2R1B	protein phosphatase 2, regulatory subunit A, beta
213	Ssc.10030.1.A1_at	IRF2	Homo sapiens interferon regulatory factor 2 (IRF2), mRNA
214	Ssc.10031.1.A1_at	LOC162632	Homo sapiens TL132 pseudogene (LOC162632), non-coding RNA
215	Ssc.10033.1.A1_at	POLR2M	polymerase (RNA) II (DNA directed) polypeptide M
216	Ssc.10036.1.A1_at	ARSK	arylsulfatase family, member K
217	Ssc.10037.1.A1_at	NLK	nemo-like kinase
218	Ssc.10039.1.A1_at	NA	NA
219	Ssc.10040.1.S1_at	RAB2A	RAB2A, member RAS oncogene family
220	Ssc.10040.2.A1_at	RAB14	RAB14, member RAS oncogene family
221	Ssc.10042.1.A1_at	HSP90AA1	heat shock protein 90kDa alpha (cytosolic), class A member 1
222	Ssc.10043.1.A1_at	NA	NA
223	Ssc.10045.1.A1_s_at	DEAF1	DEAF1 transcription factor
224	Ssc.10047.1.A1_at	BRI3	brain protein I3
225	Ssc.10047.2.A1_at	BRI3	brain protein I3
226	Ssc.10048.1.S1_at	DNAJC25	DnaJ (Hsp40) homolog, subfamily C , member 25
227	Ssc.10049.1.A1_at	HIATL1	hippocampus abundant transcript-like 1
228	Ssc.1005.1.S1_at	MRLC2	myosin regulatory light chain 12B
229	Ssc.1005.1.S1_a_at	MRLC2	Homo sapiens myosin regulatory light chain MRLC2 (MRLC2), transcript variant 4, mRNA
230	Ssc.1005.2.S1_at	MRLC2	Homo sapiens myosin regulatory light chain MRLC2 (MRLC2), transcript variant 4, mRNA
231	Ssc.10051.1.A1_at	B3GNT9	UDP-GlcNAc:betaGal beta-1,3-N-acetylglucosaminyltransferase 9
232	Ssc.10051.2.A1_at	B3GNT9	UDP-GlcNAc:betaGal beta-1,3-N-acetylglucosaminyltransferase 9
233	Ssc.10053.1.A1_at	CHSY1	chondroitin sulfate synthase 1
234	Ssc.10054.1.S1_at	Zc3h13	Mus musculus zinc finger CCCH type containing 13 (Zc3h13), mRNA
235	Ssc.10055.1.A1_at	PDGFRA	platelet-derived growth factor receptor, alpha polypeptide
236	Ssc.10056.1.A1_at	LOC100157552	PREDICTED: Sus scrofa similar to McKusick-Kaufman/Bardet-Biedl syndromes putative chaperonin (LOC100157552), mRNA
237	Ssc.10059.1.A1_at	HOXA13	homeobox A13
238	Ssc.1006.1.S1_at	PGM1	phosphoglucomutase 1
239	Ssc.10060.1.A1_at	LIFR	leukemia inhibitory factor receptor alpha
240	Ssc.10062.1.A1_at	LNX2	ligand of numb-protein X 2
241	Ssc.10063.1.A1_at	LOC665651	PREDICTED: Mus musculus similar to putative (LOC665651), misc RNA
242	Ssc.10063.2.A1_at	HTATSF1	HIV-1 Tat specific factor 1
243	Ssc.10063.3.S1_at	HTATSF1	HIV-1 Tat specific factor 1
244	Ssc.10064.1.S1_at	KCNMB1	potassium channel subfamily M regulatory beta subunit 1
245	Ssc.10064.2.A1_at	KCNMB1	potassium channel subfamily M regulatory beta subunit 1
246	Ssc.10065.1.S1_at	UBXN4	UBX domain protein 4
247	Ssc.10073.1.A1_at	SON	SON DNA binding protein
248	Ssc.10074.1.A1_at	MCC	mutated in colorectal cancers
249	Ssc.10076.1.S1_at	URI1	URI1, prefoldin-like chaperone
250	Ssc.10078.1.A1_at	NA	NA
251	Ssc.1008.1.A1_at	ELOVL6	Homo sapiens ELOVL family member 6, elongation of long chain fatty acids (FEN1/Elo2, SUR4/Elo3-like, yeast) (ELOVL6), transcript variant 2, mRNA
252	Ssc.10080.1.A1_at	NA	NA
253	Ssc.10082.1.A1_at	GNPTAB	N-acetylglucosamine-1-phosphate transferase, alpha and beta subunits
254	Ssc.10083.1.A1_at	VDAC2	voltage-dependent anion channel 2
255	Ssc.10085.1.A1_at	RRAS2	Homo sapiens related RAS viral (r-ras) oncogene homolog 2 (RRAS2), transcript variant 2, mRNA
256	Ssc.10086.1.S1_at	SNX7	sorting nexin 7
257	Ssc.10088.1.A1_at	LYSMD3	LysM, putative peptidoglycan-binding, domain containing 3
258	Ssc.10089.1.S1_at	ZC3H7A	zinc finger CCCH-type containing 7A
259	Ssc.10089.2.S1_at	ZC3H7A	zinc finger CCCH-type containing 7A
260	Ssc.1009.1.A1_at	LOC389101	PREDICTED: Homo sapiens similar to ribosomal protein L23a (LOC389101), mRNA
261	Ssc.10091.1.S1_at	CRTC3	CREB regulated transcription coactivator 3
262	Ssc.10092.1.A1_at	HTT	huntingtin
263	Ssc.10094.1.S1_at	TFCP2L2	grainyhead-like 1 (Drosophila)
264	Ssc.10096.2.A1_at	IRF2BP2	interferon regulatory factor 2 binding protein 2
265	Ssc.10097.1.A1_at	CLDN1	claudin 1
266	Ssc.10098.1.A1_at	ABHD13	abhydrolase domain containing 13
267	Ssc.10099.1.S1_at	SEC24B	SEC24 homolog B, COPII coat complex component
268	Ssc.101.1.S1_at	SPP1	secreted phosphoprotein 1
269	Ssc.1010.1.A1_at	TBC1D23	TBC1 domain family, member 23
270	Ssc.10101.1.A1_at	KLF7	Kruppel-like factor 7 (ubiquitous)
271	Ssc.10102.1.A1_at	DDIAS	DNA damage-induced apoptosis suppressor
272	Ssc.10105.1.A1_at	KLF8	Kruppel-like factor 8
273	Ssc.10107.1.S1_at	SLC31A1	solute carrier family 31 (copper transporters), member 1
274	Ssc.10108.1.A1_at	SLC35D2	solute carrier family 35 (UDP-GlcNAc/UDP-glucose transporter), member D2
275	Ssc.1011.1.S1_at	RBM39	RNA binding motif protein 39
276	Ssc.10110.1.A1_at	MEIS2	Homo sapiens Meis homeobox 2 (MEIS2), transcript variant h, mRNA
277	Ssc.10112.1.A1_at	MBTPS1	membrane-bound transcription factor peptidase, site 1
278	Ssc.10112.2.S1_at	MBTPS1	membrane-bound transcription factor peptidase, site 1
279	Ssc.10115.2.S1_at	TUBB4B	tubulin, beta 4B class IVb
280	Ssc.10115.3.S1_a_at	TUBB2B	tubulin, beta 2B
281	Ssc.10118.1.A1_at	ZDHHC13	zinc finger, DHHC-type containing 13
282	Ssc.1012.1.S1_at	ZNF277	zinc finger protein 277
283	Ssc.1012.2.S1_at	ZNF277	zinc finger protein 277
284	Ssc.10122.1.A1_at	VWDE	von Willebrand factor D and EGF domains
285	Ssc.10123.1.A1_at	FAM178A	Homo sapiens family with sequence similarity 178, member A (FAM178A), transcript variant 3, transcribed RNA
286	Ssc.10124.1.A1_at	SEC61A2	Homo sapiens Sec61 alpha 2 subunit (S. cerevisiae) (SEC61A2), transcript variant 2, mRNA
287	Ssc.10126.1.S1_at	MXRA8	matrix-remodelling associated 8
288	Ssc.10127.1.A1_at	ATP2B2	ATPase, Ca++ transporting, plasma membrane 2
289	Ssc.10128.1.A1_at	SIX4	SIX homeobox 4
290	Ssc.10129.1.S1_at	USP47	ubiquitin specific peptidase 47
291	Ssc.1013.1.A1_at	MGST1	microsomal glutathione S-transferase 1
292	Ssc.10131.1.A1_at	PDK4	pyruvate dehydrogenase kinase, isozyme 4
293	Ssc.10132.1.S1_at	FERMT2	fermitin family member 2
294	Ssc.10133.1.A1_at	SNX5	sorting nexin 5
295	Ssc.10134.1.A1_at	NA	NA
296	Ssc.10137.1.A1_at	LOXL1	lysyl oxidase-like 1
297	Ssc.1014.1.S1_at	PSMB4	proteasome subunit beta 4
298	Ssc.10141.1.A1_at	NA	NA
299	Ssc.10142.1.A1_at	NA	NA
300	Ssc.10143.1.A1_at	BACE2	beta-site APP-cleaving enzyme 2
301	Ssc.10144.1.A1_at	ZNF503	zinc finger protein 503
302	Ssc.10145.1.S1_at	RSRP1	arginine/serine-rich protein 1
303	Ssc.10145.2.A1_at	RSRP1	arginine/serine-rich protein 1
304	Ssc.10147.1.S1_at	RPF2	ribosome production factor 2 homolog
305	Ssc.10147.2.A1_at	LOC729608	PREDICTED: Homo sapiens similar to Brix domain containing 1 (LOC729608), mRNA
306	Ssc.10147.3.S1_at	RPF2	ribosome production factor 2 homolog
307	Ssc.10148.1.S1_at	MTHFD1	methylenetetrahydrofolate dehydrogenase (NADP+ dependent) 1, methenyltetrahydrofolate cyclohydrolase, formyltetrahydrofolate synthetase
308	Ssc.10149.1.A1_at	NA	NA
309	Ssc.1015.1.S1_at	ANXA5	annexin A5
310	Ssc.10150.1.S1_at	SDCBP	syndecan binding protein (syntenin)
311	Ssc.10151.1.A1_at	TSN	translin
312	Ssc.10151.2.S1_s_at	TSN	translin
313	Ssc.10155.1.S1_at	KCTD9	potassium channel tetramerization domain containing 9
314	Ssc.10156.1.A1_at	MTPN	myotrophin
315	Ssc.10157.1.A1_at	NA	NA
316	Ssc.10159.1.S1_at	XRCC1	X-ray repair complementing defective repair in Chinese hamster cells 1
317	Ssc.1016.1.A1_at	C4H8orf37	chromosome 4 open reading frame, human C8orf37
318	Ssc.10160.1.A1_at	WIPF1	WAS/WASL interacting protein family, member 1
319	Ssc.10161.1.A1_at	LOC100152812	PREDICTED: Sus scrofa similar to Protein FAM116A (LOC100152812), mRNA
320	Ssc.10168.1.A1_at	ENC1	ectodermal-neural cortex 1 (with BTB domain)
321	Ssc.10169.1.A1_at	MTPAP	mitochondrial poly(A) polymerase
322	Ssc.10169.2.A1_at	MTPAP	mitochondrial poly(A) polymerase
323	Ssc.1017.1.S1_at	MXRA5	matrix-remodelling associated 5
324	Ssc.10170.1.A1_at	NA	NA
325	Ssc.10174.1.A1_at	DNAH14	dynein, axonemal, heavy chain 14
326	Ssc.10175.1.S1_at	TAF1	TAF1 RNA polymerase II, TATA box binding protein (TBP)-associated factor, 250kDa
327	Ssc.1018.1.S1_at	CAT	catalase
328	Ssc.10180.1.S1_at	UBE2F	ubiquitin-conjugating enzyme E2F (putative)
329	Ssc.10184.1.S1_at	S100PBP	S100P binding protein
330	Ssc.10185.1.S1_at	RSF1	remodeling and spacing factor 1
331	Ssc.10185.2.A1_at	RSF1	remodeling and spacing factor 1
332	Ssc.10186.1.A1_at	NA	NA
333	Ssc.10188.1.A1_at	NA	NA
334	Ssc.10189.1.A1_a_at	ERRFI1	ERBB receptor feedback inhibitor 1
335	Ssc.1019.1.S1_at	TOX4	TOX high mobility group box family member 4
336	Ssc.1019.2.S1_at	TOX4	TOX high mobility group box family member 4
337	Ssc.10190.1.A1_at	DOK6	docking protein 6
338	Ssc.10191.1.A1_at	FAM168B	family with sequence similarity 168, member B
339	Ssc.10191.2.A1_at	FAM168B	family with sequence similarity 168, member B
340	Ssc.10192.1.A1_at	COX11	COX11 homolog, cytochrome c oxidase assembly protein (yeast)
341	Ssc.10193.1.A1_at	NVL	nuclear VCP-like
342	Ssc.10194.1.A1_at	NA	NA
343	Ssc.10195.1.A1_at	NA	NA
344	Ssc.10198.1.A1_at	KIF5B	kinesin family member 5B
345	Ssc.10199.2.S1_a_at	DTNBP1	dystrobrevin binding protein 1
346	Ssc.10199.3.S1_at	DTNBP1	dystrobrevin binding protein 1
347	Ssc.102.1.S1_at	PPP2R1A	protein phosphatase 2, regulatory subunit A, alpha
348	Ssc.1020.1.S1_at	CTSK	cathepsin K
349	Ssc.10200.2.A1_a_at	IKBKG	inhibitor of kappa light polypeptide gene enhancer in B-cells, kinase gamma
350	Ssc.10202.1.A1_at	LOC643072	PREDICTED: Homo sapiens hypothetical LOC643072 (LOC643072), miscRNA
351	Ssc.10203.1.S1_at	NA	NA
352	Ssc.10204.1.A1_at	VEZT	vezatin, adherens junctions transmembrane protein
353	Ssc.10204.2.S1_at	VEZT	vezatin, adherens junctions transmembrane protein
354	Ssc.10207.1.A1_at	NR2C1	nuclear receptor subfamily 2, group C, member 1
355	Ssc.10208.1.A1_s_at	OBFC2A	oligonucleotide/oligosaccharide-binding fold containing 2A
356	Ssc.10209.1.A1_at	CHURC1	churchill domain containing 1
357	Ssc.10211.1.S1_at	NFYB	nuclear transcription factor Y, beta
358	Ssc.10212.1.A1_at	MIB2	mindbomb E3 ubiquitin protein ligase 2
359	Ssc.10214.1.A1_at	NA	NA
360	Ssc.10215.1.A1_at	NA	NA
361	Ssc.10218.1.S1_at	SMURF2	E3 ubiquitin-protein ligase SMURF2
362	Ssc.10219.1.A1_at	JAG1	jagged 1
363	Ssc.1022.1.A1_at	TMX3	thioredoxin-related transmembrane protein 3
364	Ssc.10221.2.A1_at	NDST1	N-deacetylase/N-sulfotransferase (heparan glucosaminyl) 1
365	Ssc.10223.1.A1_at	NA	NA
366	Ssc.10224.1.A1_at	CD2AP	CD2-associated protein
367	Ssc.10225.1.A1_at	NA	NA
368	Ssc.10226.1.A1_at	RHOB	ras homolog family member B
369	Ssc.10226.1.A2_at	RHOB	ras homolog family member B
370	Ssc.10226.1.A3_at	RHOB	ras homolog family member B
371	Ssc.10226.2.A1_at	RHOB	ras homolog family member B
372	Ssc.10229.1.A1_at	ZFAND5	Homo sapiens zinc finger, AN1-type domain 5 (ZFAND5), transcript variant b, mRNA
373	Ssc.1023.1.S1_at	RBM35B	RNA binding motif protein 35B
374	Ssc.1023.2.A1_at	RBM35B	RNA binding motif protein 35B
375	Ssc.10231.1.A1_at	TMEM33	transmembrane protein 33
376	Ssc.10232.1.A1_at	MYLIP	myosin regulatory light chain interacting protein
377	Ssc.10234.1.A1_at	LOC100157183	PREDICTED: Sus scrofa similar to biogenesis of lysosome-related organelles complex-1, subunit 2 (LOC100157183), mRNA
378	Ssc.10237.1.S1_at	HSPB8	heat shock 22kDa protein 8
379	Ssc.10238.1.A1_at	SLC12A1	solute carrier family 12 (sodium/potassium/chloride transporters), member 1
380	Ssc.10239.1.A1_at	NA	NA
381	Ssc.1024.1.S1_at	SNTB1	syntrophin, beta 1 (dystrophin-associated protein A1, 59kDa, basic component 1)
382	Ssc.10243.1.A1_at	STON2	stonin 2
383	Ssc.10244.2.S1_at	TTLL1	tubulin tyrosine ligase-like family member 1
384	Ssc.10244.3.S1_a_at	TTLL1	tubulin tyrosine ligase-like family member 1
385	Ssc.10245.2.A1_a_at	DCN	decorin
386	Ssc.10247.1.S1_at	RFTN2	raftlin family member 2
387	Ssc.10247.2.A1_at	RFTN2	raftlin family member 2
388	Ssc.1025.1.S1_at	SETD5	SET domain containing 5
389	Ssc.10250.1.A1_at	LTA4H	leukotriene A4 hydrolase
390	Ssc.10254.2.A1_a_at	ZMYND19	zinc finger, MYND-type containing 19
391	Ssc.10255.1.A1_at	TNPO3	transportin 3
392	Ssc.10256.1.A1_at	PDE4B	phosphodiesterase 4B, cAMP-specific
393	Ssc.10259.1.A1_at	NA	NA
394	Ssc.1026.1.S1_at	BBX	bobby sox homolog (Drosophila)
395	Ssc.1026.2.S1_at	BBX	bobby sox homolog (Drosophila)
396	Ssc.1026.3.S1_at	SERPINF2	serpin peptidase inhibitor, clade F (alpha-2 antiplasmin, pigment epithelium derived factor), member 2
397	Ssc.10260.1.A1_at	HP1BP3	heterochromatin protein 1, binding protein 3
398	Ssc.10261.1.A1_at	ZFYVE9	Homo sapiens zinc finger, FYVE domain containing 9 (ZFYVE9), transcript variant 3, mRNA
399	Ssc.10263.1.A1_at	KBTBD6	Homo sapiens kelch repeat and BTB (POZ) domain containing 6 (KBTBD6), mRNA
400	Ssc.10264.1.A1_at	PTPN3	protein tyrosine phosphatase, non-receptor type 3
401	Ssc.10265.1.A1_at	C1orf122	Homo sapiens chromosome 1 open reading frame 122 (C1orf122), transcript variant 2, mRNA
402	Ssc.10266.1.A1_at	NA	NA
403	Ssc.1027.1.S1_at	ASAH1	N-acylsphingosine amidohydrolase (acid ceramidase) 1
404	Ssc.10270.1.S1_at	TCEA1	transcription elongation factor A (SII), 1
405	Ssc.10272.1.A1_at	FSTL1	follistatin-like 1
406	Ssc.10274.1.A1_at	NA	NA
407	Ssc.10275.1.A1_at	RNU6-15	Homo sapiens RNA, U6 small nuclear 15 (RNU6-15), non-coding RNA
408	Ssc.10276.1.A1_at	SCAF11	SR-related CTD-associated factor 11
409	Ssc.1028.1.S1_at	YIPF4	Yip1 domain family, member 4
410	Ssc.10282.1.S1_at	BMPR2	bone morphogenetic protein receptor, type II (serine/threonine kinase)
411	Ssc.10283.1.S1_at	NAA50	N(alpha)-acetyltransferase 50, NatE catalytic subunit
412	Ssc.10285.1.A1_at	GTSF1	gametocyte specific factor 1
413	Ssc.10287.1.A1_at	TGFB2	transforming growth factor, beta 2
414	Ssc.1029.1.S1_at	LOC100128062	PREDICTED: Homo sapiens misc_RNA (LOC100128062), miscRNA
415	Ssc.10290.1.A1_at	NA	NA
416	Ssc.10291.1.S1_at	LRRFIP1	Homo sapiens leucine rich repeat (in FLII) interacting protein 1 (LRRFIP1), transcript variant 2, mRNA
417	Ssc.10292.1.S1_at	ACER3	alkaline ceramidase 3
418	Ssc.10293.1.A1_at	NA	NA
419	Ssc.10294.1.A1_at	ADAMTS13	ADAM metallopeptidase with thrombospondin type 1 motif, 13
420	Ssc.10295.1.A1_at	RPL23	ribosomal protein L23
421	Ssc.10296.1.A1_at	NA	NA
422	Ssc.10297.1.S1_at	CAPZB	capping protein (actin filament) muscle Z-line, beta
423	Ssc.10297.3.S1_a_at	CAPZB	capping protein (actin filament) muscle Z-line, beta
424	Ssc.10298.1.A1_at	TAPT1	transmembrane anterior posterior transformation 1
425	Ssc.10299.1.A1_at	CACYBP	calcyclin binding protein
426	Ssc.10299.2.S1_at	CACYBP	calcyclin binding protein
427	Ssc.103.1.S1_at	PPP2R2B	protein phosphatase 2, regulatory subunit B, beta
428	Ssc.1030.1.S1_at	ZNF706	zinc finger protein 706
429	Ssc.10300.1.S1_at	KLHL13	kelch-like 13 (Drosophila)
430	Ssc.10303.1.A1_at	PDGFD	platelet derived growth factor D
431	Ssc.10307.1.A1_at	NA	NA
432	Ssc.10308.1.A1_at	PCMTD1	protein-L-isoaspartate (D-aspartate) O-methyltransferase domain containing 1
433	Ssc.1031.1.S1_at	OAS1	2'-5'-oligoadenylate synthetase 1, 40/46kDa
434	Ssc.10310.1.A1_at	LENG8 /// TTYH1	leukocyte receptor cluster (LRC) member 8 /// tweety family member 1
435	Ssc.10311.1.A1_at	MAP3K7	Homo sapiens mitogen-activated protein kinase kinase kinase 7 (MAP3K7), transcript variant D, mRNA
436	Ssc.10311.2.A1_at	MAP3K7	Homo sapiens mitogen-activated protein kinase kinase kinase 7 (MAP3K7), transcript variant D, mRNA
437	Ssc.10312.1.A1_at	FRAS1	Homo sapiens Fraser syndrome 1 (FRAS1), mRNA
438	Ssc.10314.1.A1_at	NA	NA
439	Ssc.10315.1.A1_at	NA	NA
440	Ssc.10316.1.S1_at	ACTG2	actin, gamma 2, smooth muscle, enteric
441	Ssc.10317.1.A1_at	KDELC1	KDEL (Lys-Asp-Glu-Leu) containing 1
442	Ssc.10318.1.A1_at	PAXIP1	PAX interacting (with transcription-activation domain) protein 1
443	Ssc.10319.1.A1_at	ANKRD57	ankyrin repeat domain 57
444	Ssc.10320.1.A1_at	DGKE	diacylglycerol kinase, epsilon 64kDa
445	Ssc.10323.1.A1_at	NA	NA
446	Ssc.10324.1.A1_at	RAB14	RAB14, member RAS oncogene family
447	Ssc.10326.1.A1_at	NA	NA
448	Ssc.10327.1.A1_at	FUCA2	Homo sapiens fucosidase, alpha-L- 2, plasma (FUCA2), mRNA
449	Ssc.10328.1.A1_at	ARHGAP28	Rho GTPase activating protein 28
450	Ssc.10329.1.S1_at	Lonrf3	Mus musculus LON peptidase N-terminal domain and ring finger 3 (Lonrf3), mRNA
451	Ssc.10333.1.A1_at	BLZF1	basic leucine zipper nuclear factor 1
452	Ssc.10336.1.S1_at	PAIP2	poly(A) binding protein interacting protein 2
453	Ssc.10338.1.A1_at	NCK1	NCK adaptor protein 1
454	Ssc.10339.1.A1_at	LOC666038	PREDICTED: Mus musculus similar to Solute carrier family 35, member E3 (LOC666038), mRNA
455	Ssc.1034.1.A1_at	TIPARP	TCDD-inducible poly(ADP-ribose) polymerase
456	Ssc.10341.1.S1_at	SLC30A7	solute carrier family 30 (zinc transporter), member 7
457	Ssc.10342.1.A1_at	PAM	Homo sapiens peptidylglycine alpha-amidating monooxygenase (PAM), transcript variant 4, mRNA
458	Ssc.10346.1.A1_at	Nckap1l	Mus musculus NCK associated protein 1 like (Nckap1l), mRNA
459	Ssc.10347.1.S1_at	TMEM50A	transmembrane protein 50A
460	Ssc.10348.1.A1_at	GAS7	growth arrest-specific 7
461	Ssc.10349.1.S1_at	LATS2	LATS, large tumor suppressor, homolog 2 (Drosophila)
462	Ssc.1035.1.S1_at	PKM	pyruvate kinase, muscle
463	Ssc.10351.1.A1_at	PLAUR	plasminogen activator, urokinase receptor
464	Ssc.10354.1.A1_at	NA	NA
465	Ssc.10356.1.A1_at	NA	NA
466	Ssc.10357.1.A1_at	NA	NA
467	Ssc.10359.1.S1_at	TESC	tescalcin
468	Ssc.10359.2.A1_at	TESC	tescalcin
469	Ssc.10359.3.A1_at	NA	NA
470	Ssc.10360.1.S1_at	ITPRIPL2	inositol 1,4,5-triphosphate receptor interacting protein-like 2
471	Ssc.10361.1.A1_at	EGR4	early growth response 4
472	Ssc.10362.1.S1_at	CCDC113	Homo sapiens coiled-coil domain containing 113 (CCDC113), transcript variant 2, mRNA
473	Ssc.10363.1.A1_at	LOC100156681	PREDICTED: Sus scrofa similar to Vacuolar proton pump subunit D (V-ATPase subunit D) (V-ATPase 28 kDa accessory protein) (LOC100156681), mRNA
474	Ssc.10365.1.A1_at	SNTB2	syntrophin, beta 2 (dystrophin-associated protein A1, 59kDa, basic component 2)
475	Ssc.10366.1.A1_at	FRRS1	Homo sapiens ferric-chelate reductase 1 (FRRS1), mRNA
476	Ssc.10367.1.A1_at	Pdpk1	Mus musculus 3-phosphoinositide dependent protein kinase-1 (Pdpk1), transcript variant 1, mRNA
477	Ssc.10369.1.A1_at	NA	NA
478	Ssc.1037.1.S1_at	ITM2B	integral membrane protein 2B
479	Ssc.10373.1.S1_at	PREX1	phosphatidylinositol-3,4,5-trisphosphate-dependent Rac exchange factor 1
480	Ssc.10373.2.S1_at	PREX1	phosphatidylinositol-3,4,5-trisphosphate-dependent Rac exchange factor 1
481	Ssc.10376.1.A1_at	SLC25A42	solute carrier family 25, member 42
482	Ssc.10378.1.A1_at	ZC3H12C	zinc finger CCCH-type containing 12C
483	Ssc.10381.1.A1_at	ATP1B1	Homo sapiens ATPase, Na+/K+ transporting, beta 1 polypeptide (ATP1B1), transcript variant 1, mRNA
484	Ssc.10382.1.A1_at	MYO5B	myosin VB
485	Ssc.10383.1.A1_at	HDAC8	histone deacetylase 8
486	Ssc.10385.1.A1_at	ZNF740	Homo sapiens zinc finger protein 740 (ZNF740), mRNA
487	Ssc.10386.1.S1_at	LOX	lysyl oxidase
488	Ssc.10386.2.A1_at	LOX	lysyl oxidase
489	Ssc.10388.1.S1_a_at	PPAN	peter pan homolog (Drosophila)
490	Ssc.10388.2.S1_at	PPAN	peter pan homolog (Drosophila)
491	Ssc.10389.1.A1_at	PLET	placenta expressed transcript protein
492	Ssc.1039.1.S1_at	APOC3	apolipoprotein C-III
493	Ssc.10391.1.A1_at	MCAM	melanoma cell adhesion molecule
494	Ssc.10391.2.S1_at	MCAM	melanoma cell adhesion molecule
495	Ssc.10392.1.A1_at	MYH11	Homo sapiens myosin, heavy chain 11, smooth muscle (MYH11), transcript variant SM1A, mRNA
496	Ssc.10393.1.S1_at	MKRN1	makorin ring finger protein 1
497	Ssc.10393.2.A1_at	MKRN1	makorin ring finger protein 1
498	Ssc.10394.1.A1_at	RBM8A	RNA binding motif protein 8A
499	Ssc.10395.1.A1_at	TAFIID32	TAF9 RNA polymerase II, TATA box binding protein (TBP)-associated factor, 32kDa
500	Ssc.10398.1.S1_at	LAMC1	laminin, gamma 1 (formerly LAMB2)
501	Ssc.10399.1.A1_at	RASGEF1B	RasGEF domain family, member 1B
502	Ssc.104.1.S1_at	PPP2R2A	protein phosphatase 2, regulatory subunit B, alpha
503	Ssc.10401.1.A1_at	HSBP1	heat shock factor binding protein 1
504	Ssc.10403.1.S1_at	TRIM29	tripartite motif containing 29
505	Ssc.10406.1.A1_at	THBS1	thrombospondin 1
506	Ssc.10407.1.A1_at	OR4D11	Homo sapiens olfactory receptor, family 4, subfamily D, member 11 (OR4D11), mRNA
507	Ssc.10408.1.S1_at	MITD1	MIT, microtubule interacting and transport, domain containing 1
508	Ssc.10409.1.S1_at	CSNK2A2	casein kinase 2, alpha prime polypeptide
509	Ssc.10410.1.A1_at	BHLHB9	basic helix-loop-helix domain containing, class B, 9
510	Ssc.10412.1.A1_at	TTC17	Homo sapiens tetratricopeptide repeat domain 17 (TTC17), mRNA
511	Ssc.10413.1.A1_at	PIGH	phosphatidylinositol glycan anchor biosynthesis, class H
512	Ssc.10414.1.A1_at	KIAA0323	KIAA0323
513	Ssc.10416.1.S1_at	ZFR	zinc finger RNA binding protein
514	Ssc.10418.1.A1_at	FAM105A	family with sequence similarity 105, member A
515	Ssc.10419.1.A1_at	COMMD8	COMM domain containing 8
516	Ssc.1042.1.A1_at	CNOT7	CCR4-NOT transcription complex, subunit 7
517	Ssc.10422.1.A1_at	ICMT	isoprenylcysteine carboxyl methyltransferase
518	Ssc.10426.1.S1_at	EIF3B	eukaryotic translation initiation factor 3, subunit B
519	Ssc.10427.1.S1_at	TMED5	transmembrane p24 trafficking protein 5
520	Ssc.10427.2.A1_at	TMED5	transmembrane p24 trafficking protein 5
521	Ssc.10428.1.S1_a_at	SAT2	spermidine/spermine N1-acetyltransferase family member 2
522	Ssc.10429.1.S1_at	ANKRD1	ankyrin repeat domain 1 (cardiac muscle)
523	Ssc.10430.1.A1_at	PAPSS2	3'-phosphoadenosine 5'-phosphosulfate synthase 2
524	Ssc.10431.1.A1_at	NA	NA
525	Ssc.10433.1.A1_at	Osbpl3	Mus musculus oxysterol binding protein-like 3 (Osbpl3), mRNA
526	Ssc.10434.1.S1_at	FZD8	frizzled homolog 8 (Drosophila)
527	Ssc.10435.1.A1_at	EFR3A	EFR3 homolog A (S. cerevisiae)
528	Ssc.10437.1.A1_at	SLC40A1	solute carrier family 40 (iron-regulated transporter), member 1
529	Ssc.10438.1.S1_at	NA	NA
530	Ssc.10439.1.S1_at	ALB	albumin
531	Ssc.10441.1.S1_at	UGT2B10	UDP glucuronosyltransferase 2 family, polypeptide B10
532	Ssc.10441.2.A1_at	UGT2B17	Homo sapiens UDP glucuronosyltransferase 2 family, polypeptide B17 (UGT2B17), mRNA
533	Ssc.10442.2.S1_a_at	APOH	apolipoprotein H (beta-2-glycoprotein I)
534	Ssc.10444.1.S1_at	NA	NA
535	Ssc.10446.1.A1_at	F9	coagulation factor IX
536	Ssc.10446.2.S1_at	F9	coagulation factor IX
537	Ssc.10449.1.S1_at	APOE	apolipoprotein E
538	Ssc.1045.1.A1_at	WDR82	WD repeat domain 82
539	Ssc.10451.1.S1_at	SERPINF1	serpin peptidase inhibitor, clade F (alpha-2 antiplasmin, pigment epithelium derived factor), member 1
540	Ssc.10453.1.S1_at	CP	ceruloplasmin (ferroxidase)
541	Ssc.10454.1.A1_at	MAN2A1	mannosidase, alpha, class 2A, member 1
542	Ssc.1046.1.A1_at	UHRF1BP1L	UHRF1 binding protein 1-like
543	Ssc.10460.1.S1_at	CFB	complement factor B
544	Ssc.10460.2.S1_at	CFB	complement factor B
545	Ssc.10462.1.S1_at	CAPSL	calcyphosine-like
546	Ssc.10464.1.A1_at	LOC100155029	PREDICTED: Sus scrofa similar to Nucleotide-binding protein-like (LOC100155029), mRNA
547	Ssc.10466.1.A1_at	LIMCH1	LIM and calponin homology domains 1
548	Ssc.10468.1.A1_at	GLMN	glomulin, FKBP associated protein
549	Ssc.10471.1.A1_at	THUMPD2	THUMP domain containing 2
550	Ssc.10473.1.A1_at	ZFP91	zinc finger protein 91 homolog (mouse)
551	Ssc.10475.1.A1_at	TUBGCP3	tubulin, gamma complex associated protein 3
552	Ssc.10478.1.A1_at	Wnk3	PREDICTED: Mus musculus WNK lysine deficient protein kinase 3 (Wnk3), mRNA
553	Ssc.10479.1.A1_at	NA	NA
554	Ssc.1048.1.S1_at	TOR1A	torsin family 1, member A (torsin A)
555	Ssc.10480.1.A1_at	BCAS1	breast carcinoma amplified sequence 1
556	Ssc.10482.1.A1_at	SCA27	fibroblast growth factor 14
557	Ssc.10483.1.S1_at	SAFB2	scaffold attachment factor B2
558	Ssc.10483.2.S1_at	SAFB2	scaffold attachment factor B2
559	Ssc.10484.1.A1_s_at	UBE2D3	ubiquitin-conjugating enzyme E2D 3
560	Ssc.10485.1.A1_at	NA	NA
561	Ssc.10486.1.A1_at	RAB22A	RAB22A, member RAS oncogene family
562	Ssc.10487.1.A1_at	RARRES1	Homo sapiens retinoic acid receptor responder (tazarotene induced) 1 (RARRES1), transcript variant 1, mRNA
563	Ssc.10487.2.A1_at	RARRES1	retinoic acid receptor responder (tazarotene induced) 1
564	Ssc.10488.1.A1_at	NA	NA
565	Ssc.10489.1.A1_at	RPL26	ribosomal protein L26
566	Ssc.1049.1.S1_at	COL12A1	collagen, type XII, alpha 1
567	Ssc.10490.1.A1_at	NCOA2	Sus scrofa nuclear receptor coactivator 2 (NCOA2), mRNA
568	Ssc.10492.1.S1_at	GH1	growth hormone 1
569	Ssc.10493.1.A1_at	LANCL1	LanC lantibiotic synthetase component C-like 1 (bacterial)
570	Ssc.10494.1.S1_at	AHCYL1	S-adenosylhomocysteine hydrolase-like 1
571	Ssc.10495.1.A1_at	CREBZF	CREB/ATF bZIP transcription factor
572	Ssc.10497.1.S1_at	SCUBE3	Signal peptide, CUB and EGF-like domain-containing protein 3 Precursor [Source:UniProtKB/Swiss-Prot;Acc:Q8IX30]
573	Ssc.10498.1.A1_at	EAF2 /// SLC15A2	ELL associated factor 2 /// solute carrier family 15 (oligopeptide transporter), member 2
574	Ssc.10499.1.S1_at	CGA	glycoprotein hormones, alpha polypeptide
575	Ssc.105.1.S1_at	PRKAR1A	protein kinase, cAMP-dependent, regulatory, type I, alpha
576	Ssc.105.2.A1_at	PRKAR1A	Homo sapiens protein kinase, cAMP-dependent, regulatory, type I, alpha (tissue specific extinguisher 1) (PRKAR1A), transcript variant 3, mRNA
577	Ssc.1050.1.S1_at	TALDO1	transaldolase 1
578	Ssc.10500.1.A1_at	NMNAT2	nicotinamide nucleotide adenylyltransferase 2
579	Ssc.10502.1.A1_at	SSTR2	somatostatin receptor 2
580	Ssc.10503.1.A1_at	TSN	Homo sapiens translin (TSN), mRNA
581	Ssc.10504.1.A1_at	NA	NA
582	Ssc.10505.1.A1_at	EPC1	enhancer of polycomb homolog 1 (Drosophila)
583	Ssc.10508.1.A1_at	LOC100152758	PREDICTED: Sus scrofa similar to ankyrin repeat domain 46 (LOC100152758), mRNA
584	Ssc.10509.1.A1_at	PSD2	pleckstrin and Sec7 domain containing 2
585	Ssc.1051.1.S1_at	TGOLN2	trans-golgi network protein 2
586	Ssc.10510.1.A1_at	PRL	prolactin
587	Ssc.10511.1.A1_at	FBXL5	Homo sapiens F-box and leucine-rich repeat protein 5 (FBXL5), transcript variant 1, mRNA
588	Ssc.10512.1.A1_at	NA	NA
589	Ssc.10514.2.A1_at	NA	NA
590	Ssc.10515.1.A1_at	NA	NA
591	Ssc.10516.1.A1_at	NA	NA
592	Ssc.10517.1.A1_at	TNKS	tankyrase, TRF1-interacting ankyrin-related ADP-ribose polymerase
593	Ssc.10517.2.S1_at	TNKS	tankyrase, TRF1-interacting ankyrin-related ADP-ribose polymerase
594	Ssc.10518.2.S1_at	SMYD3	SET and MYND domain containing 3
595	Ssc.10518.3.S1_at	SMYD3	SET and MYND domain containing 3
596	Ssc.10519.1.A1_at	NA	NA
597	Ssc.10520.1.A1_at	NA	NA
598	Ssc.10521.1.A1_at	NA	NA
599	Ssc.10523.1.A1_at	CRP	Sus scrofa C-reactive protein (CRP), mRNA
600	Ssc.10524.1.A1_a_at	HMG20A	high mobility group 20A
601	Ssc.10526.1.A1_at	RP5-1022P6.2	Homo sapiens hypothetical protein KIAA1434 (RP5-1022P6.2), mRNA
602	Ssc.10527.1.A1_at	PPHLN1	periphilin 1
603	Ssc.1053.1.S1_at	NID2	nidogen 2 (osteonidogen)
604	Ssc.10530.1.A1_at	PEG3	paternally expressed 3
605	Ssc.10532.1.A1_at	NA	NA
606	Ssc.10533.1.A1_at	NA	NA
607	Ssc.10534.2.S1_at	RASA2	Ras GTPase-activating protein 2 (GAP1m) [Source:UniProtKB/Swiss-Prot;Acc:Q15283]
608	Ssc.10534.3.A1_a_at	RASA2	Ras GTPase-activating protein 2 (GAP1m) [Source:UniProtKB/Swiss-Prot;Acc:Q15283]
609	Ssc.10536.1.S1_at	LYAR	Ly1 antibody reactive
610	Ssc.10537.1.A1_at	DDX46	DEAD (Asp-Glu-Ala-Asp) box polypeptide 46
611	Ssc.10538.1.A1_at	HNRNPM	heterogeneous nuclear ribonucleoprotein M
612	Ssc.10539.1.A1_at	C1orf27	chromosome 1 open reading frame 27
613	Ssc.1054.1.A1_at	NA	NA
614	Ssc.10541.1.S1_a_at	UBC	ubiquitin C
615	Ssc.10542.1.S1_at	EXOSC1	exosome component 1
616	Ssc.10543.1.A1_at	NA	NA
617	Ssc.10546.1.A1_at	sept-11	Homo sapiens septin 11 (SEPT11), mRNA
618	Ssc.10547.1.A1_at	THSD7B	thrombospondin, type I, domain containing 7B
619	Ssc.10548.1.A1_at	GRK5	G protein-coupled receptor kinase 5
620	Ssc.10549.1.A1_at	HIST1H2BN	Homo sapiens histone cluster 1, H2bn (HIST1H2BN), mRNA
621	Ssc.1055.1.A1_at	MTM1	myotubularin 1
622	Ssc.1055.2.A1_at	MTM1	myotubularin 1
623	Ssc.10550.1.A1_at	CACNB2	calcium channel, voltage-dependent, beta 2 subunit
624	Ssc.10552.1.A1_at	NA	NA
625	Ssc.10553.1.A1_a_at	RPL18	ribosomal protein L18
626	Ssc.10556.1.S1_at	LOC643072	PREDICTED: Homo sapiens misc_RNA (LOC643072), miscRNA
627	Ssc.10557.1.A1_at	CIRBP	Homo sapiens cold inducible RNA binding protein (CIRBP), transcript variant 3, transcribed RNA
628	Ssc.10558.1.A1_at	OABP	Homo sapiens ATP-binding cassette, sub-family E (OABP), member 1 (ABCE1), transcript variant 2, mRNA
629	Ssc.10559.1.A1_at	LOC100156939	PREDICTED: Sus scrofa similar to coatomer protein complex, subunit beta 2 (beta prime) (LOC100156939), mRNA
630	Ssc.1056.1.A1_at	PRKAR2B	protein kinase, cAMP-dependent, regulatory, type II, beta
631	Ssc.10560.1.A1_at	DDHD1	DDHD domain containing 1
632	Ssc.10562.1.A1_at	NA	NA
633	Ssc.10565.1.A1_at	SLC25A36	solute carrier family 25, member 36
634	Ssc.10566.1.A1_at	FLJ20093	ankyrin repeat domain 10
635	Ssc.10569.1.A1_at	RANBP2	RAN binding protein 2
636	Ssc.10570.1.A1_at	NA	NA
637	Ssc.10571.1.S1_at	SNAP91	synaptosomal-associated protein, 91kDa
638	Ssc.10572.1.A1_at	C5orf30	chromosome 5 open reading frame 30
639	Ssc.10573.1.A1_at	NA	NA
640	Ssc.10575.1.A1_at	TMEM59	transmembrane protein 59
641	Ssc.10575.2.A1_at	TMEM59	transmembrane protein 59
642	Ssc.10576.1.S1_at	HMGN1	high mobility group nucleosome binding domain 1
643	Ssc.10577.1.A1_at	NA	NA
644	Ssc.10578.1.A1_at	DYRK2	dual-specificity tyrosine-(Y)-phosphorylation regulated kinase 2
645	Ssc.1058.1.S1_at	GABARAPL2	GABA(A) receptor-associated protein like 2
646	Ssc.10582.1.A1_at	STOX1	storkhead box 1
647	Ssc.10583.1.A1_at	DSTN	destrin (actin depolymerizing factor)
648	Ssc.10583.1.A2_at	DSTN	destrin (actin depolymerizing factor)
649	Ssc.10585.1.A1_at	NA	NA
650	Ssc.10587.1.A1_at	NAPB	N-ethylmaleimide-sensitive factor attachment protein, beta
651	Ssc.10588.1.A1_at	IFI44L	interferon-induced protein 44-like
652	Ssc.10589.1.A1_at	NA	NA
653	Ssc.10591.1.A1_at	NA	NA
654	Ssc.10592.1.A1_at	DGUOK	deoxyguanosine kinase
655	Ssc.10592.3.S1_a_at	DGUOK	deoxyguanosine kinase
656	Ssc.10593.1.S1_at	IFI44L	interferon-induced protein 44-like
657	Ssc.10593.2.A1_at	IFI44L	interferon-induced protein 44-like
658	Ssc.10595.1.A1_at	LOC100157047	PREDICTED: Sus scrofa similar to arsenic (+3 oxidation state) methyltransferase (LOC100157047), mRNA
659	Ssc.10596.1.A1_at	PDE1A	phosphodiesterase 1A, calmodulin-dependent
660	Ssc.10598.1.A1_at	ZFYVE16	Homo sapiens zinc finger, FYVE domain containing 16 (ZFYVE16), transcript variant 2, mRNA
661	Ssc.10598.2.S1_at	ZFYVE16	Homo sapiens zinc finger, FYVE domain containing 16 (ZFYVE16), transcript variant 2, mRNA
662	Ssc.10600.1.A1_at	CBX3	chromobox homolog 3 (HP1 gamma homolog, Drosophila)
663	Ssc.10601.1.A1_at	NA	NA
664	Ssc.10602.1.A1_at	FLRT3	fibronectin leucine rich transmembrane protein 3
665	Ssc.10603.1.A1_at	ZNF599	Homo sapiens zinc finger protein 599 (ZNF599), mRNA
666	Ssc.10604.1.A1_at	NA	NA
667	Ssc.10605.1.A1_at	MAP6	microtubule-associated protein 6
668	Ssc.10606.1.S1_at	LOC100128062	PREDICTED: Homo sapiens misc_RNA (LOC100128062), miscRNA
669	Ssc.10607.1.A1_at	TRAPPC6B	trafficking protein particle complex 6B
670	Ssc.10608.1.S1_at	CPEB4	cytoplasmic polyadenylation element binding protein 4
671	Ssc.10608.2.A1_at	CPEB4	cytoplasmic polyadenylation element binding protein 4
672	Ssc.10610.1.A1_at	NA	NA
673	Ssc.10611.1.A1_at	LOC100154346	PREDICTED: Sus scrofa hypothetical protein LOC100154346 (LOC100154346), mRNA
674	Ssc.10612.1.A1_at	ZNF280D	zinc finger protein 280D
675	Ssc.10613.1.A1_at	NA	NA
676	Ssc.10614.1.A1_at	NA	NA
677	Ssc.10615.1.A1_at	FASTKD3	FAST kinase domains 3
678	Ssc.10617.1.A1_at	SLC38A11	solute carrier family 38, member 11
679	Ssc.10618.1.A1_at	NET1	neuroepithelial cell transforming 1
680	Ssc.10618.2.A1_at	NET1	neuroepithelial cell transforming 1
681	Ssc.10618.3.S1_at	NET1	neuroepithelial cell transforming 1
682	Ssc.10619.1.A1_at	NA	NA
683	Ssc.1062.1.A1_at	RPL6	ribosomal protein L6
684	Ssc.1062.1.S1_at	RPL6	ribosomal protein L6
685	Ssc.10620.1.A1_at	FAM214A	family with sequence similarity 214, member A
686	Ssc.10623.1.A1_at	LOC65998	Homo sapiens hypothetical protein LOC65998 (LOC65998), mRNA
687	Ssc.10623.2.S1_at	LOC65998	Homo sapiens hypothetical protein LOC65998 (LOC65998), mRNA
688	Ssc.10624.1.S1_at	METTL7A	methyltransferase like 7A
689	Ssc.10625.1.A1_a_at	PHF24	PHD finger protein 24
690	Ssc.10626.1.A1_at	ATP11C	ATPase, class VI, type 11C
691	Ssc.10628.1.A1_at	LOC100154567	PREDICTED: Sus scrofa similar to Nucleoporin Nup43 (p42) (LOC100154567), mRNA
692	Ssc.10629.1.A1_at	NA	NA
693	Ssc.10631.1.A1_at	NA	NA
694	Ssc.10632.1.A1_at	CSTF2T	cleavage stimulation factor, 3' pre-RNA, subunit 2, 64kDa, tau variant
695	Ssc.10634.1.A1_at	CNTN4	contactin 4
696	Ssc.10636.1.A1_at	C7orf63	chromosome 7 open reading frame 63
697	Ssc.10639.1.A1_at	NA	NA
698	Ssc.1064.1.A1_at	ISLR	immunoglobulin superfamily containing leucine-rich repeat
699	Ssc.10640.1.A1_at	SFRS3	Homo sapiens splicing factor, arginine/serine-rich 3 (SFRS3), mRNA
700	Ssc.10642.1.S1_at	PPP1R9A	protein phosphatase 1, regulatory (inhibitor) subunit 9A
701	Ssc.10643.1.A1_at	MBTPS1	membrane-bound transcription factor peptidase, site 1
702	Ssc.10644.1.A1_at	CYP24A1	Sus scrofa cytochrome P450, family 24, subfamily A, polypeptide 1 (CYP24A1), nuclear gene encoding mitochondrial protein, mRNA
703	Ssc.10645.1.S1_at	TAOK3	TAO kinase 3
704	Ssc.10645.2.S1_at	TAOK3	TAO kinase 3
705	Ssc.10645.3.A1_at	TAOK3	TAO kinase 3
706	Ssc.10646.1.A1_at	EFR3A	EFR3 homolog A (S. cerevisiae)
707	Ssc.10647.1.A1_at	NA	NA
708	Ssc.10649.1.A1_at	Hyi	Mus musculus hydroxypyruvate isomerase homolog (E. coli) (Hyi), transcribed RNA
709	Ssc.10650.1.A1_at	FLJ38717	PREDICTED: Homo sapiens misc_RNA (FLJ38717), miscRNA
710	Ssc.10654.1.A1_at	ZNF568	zinc finger protein 568
711	Ssc.10655.1.S1_at	ZNF33A	Homo sapiens zinc finger protein 33A (ZNF33A), transcript variant 1, mRNA
712	Ssc.10656.1.A1_at	KIAA0947	Homo sapiens KIAA0947 protein (KIAA0947), mRNA
713	Ssc.10656.2.S1_at	KIAA0947	Homo sapiens KIAA0947 protein (KIAA0947), mRNA
714	Ssc.10657.1.A1_at	LOC100156964	PREDICTED: Sus scrofa similar to peptidylprolyl isomerase-like protein 3, transcript variant 2 (LOC100156964), mRNA
715	Ssc.10659.1.A1_at	NA	NA
716	Ssc.10660.1.A1_at	KIAA1324	KIAA1324 ortholog
717	Ssc.10664.1.S1_at	HLF	hepatic leukemia factor
718	Ssc.10665.1.A1_at	ZNF12	zinc finger protein 12
719	Ssc.10667.1.A1_at	HMGXB4	HMG box domain containing 4
720	Ssc.10668.1.A1_at	SMIM10L1	small integral membrane protein 10 like 1
721	Ssc.1067.1.S1_at	PSMB2	proteasome (prosome, macropain) subunit, beta type, 2
722	Ssc.10671.1.A1_at	UBA6	ubiquitin-like modifier activating enzyme 6
723	Ssc.10672.1.A1_at	NA	NA
724	Ssc.10673.1.A1_at	NA	NA
725	Ssc.10675.1.A1_at	NA	NA
726	Ssc.10676.1.A1_at	NA	NA
727	Ssc.10677.1.A1_at	ABCA4	ATP-binding cassette, sub-family A (ABC1), member 4
728	Ssc.10678.1.A1_at	NA	NA
729	Ssc.10679.1.S1_at	KIF3A	kinesin family member 3A
730	Ssc.10679.2.A1_at	KIF3A	kinesin family member 3A
731	Ssc.10679.3.A1_at	KIF3A	kinesin family member 3A
732	Ssc.10681.1.A1_at	PDZRN4	PDZ domain containing ring finger 4
733	Ssc.10685.1.A1_at	DNAJB14	DnaJ (Hsp40) homolog, subfamily B, member 14
734	Ssc.10686.1.S1_at	ETV1	ets variant 1
735	Ssc.10689.1.A1_at	KIAA1797	Homo sapiens KIAA1797 (KIAA1797), mRNA
736	Ssc.10692.1.A1_at	WDR60	Homo sapiens WD repeat domain 60 (WDR60), mRNA
737	Ssc.10693.1.A1_at	NA	NA
738	Ssc.10695.1.A1_at	CYP24A1	Sus scrofa cytochrome P450, family 24, subfamily A, polypeptide 1 (CYP24A1), nuclear gene encoding mitochondrial protein, mRNA
739	Ssc.10695.2.S1_at	ACSS3	acyl-CoA synthetase short-chain family member 3
740	Ssc.10698.1.S1_at	CWC27	CWC27 spliceosome-associated protein homolog
741	Ssc.10699.1.A1_at	UPRT	uracil phosphoribosyltransferase (FUR1) homolog (S. cerevisiae)
742	Ssc.1070.1.S1_at	SNRPE	small nuclear ribonucleoprotein polypeptide E
743	Ssc.10700.1.A1_at	BAI3	Homo sapiens brain-specific angiogenesis inhibitor 3 (BAI3), mRNA
744	Ssc.10701.1.A1_at	NKTR	natural killer-tumor recognition sequence
745	Ssc.10703.1.A1_at	SLC25A27	Homo sapiens solute carrier family 25, member 27 (SLC25A27), nuclear gene encoding mitochondrial protein, mRNA
746	Ssc.10704.1.A1_at	FBN1	Homo sapiens fibrillin 1 (FBN1), mRNA
747	Ssc.10705.1.A1_at	LOC595107	Sus scrofa PUA protein (LOC595107), mRNA
748	Ssc.10706.1.A1_at	RARS2	arginyl-tRNA synthetase 2, mitochondrial
749	Ssc.10707.1.A1_at	C1orf107	Homo sapiens chromosome 1 open reading frame 107 (C1orf107), mRNA
750	Ssc.10708.1.A1_at	NA	NA
751	Ssc.10709.1.A1_at	ZNF397	zinc finger protein 397
752	Ssc.10710.1.A1_at	LOC100156700	PREDICTED: Sus scrofa similar to LOC507596 protein (LOC100156700), mRNA
753	Ssc.10711.1.A1_at	ANKRD55	ankyrin repeat domain 55
754	Ssc.10712.1.A1_at	ZNF750	zinc finger protein 750
755	Ssc.10715.1.A1_at	WDR41	WD repeat domain 41
756	Ssc.10716.1.A1_at	SCYL2	SCY1-like, kinase-like 2
757	Ssc.10717.1.A1_at	NA	NA
758	Ssc.10718.1.A1_at	CYB5R4	cytochrome b5 reductase 4
759	Ssc.1072.1.A1_at	UQCR10	ubiquinol-cytochrome c reductase complex 7.2 kDa protein
760	Ssc.10720.1.S1_at	ARMCX2	armadillo repeat containing, X-linked 2
761	Ssc.10721.1.A1_at	FAM189A1	Homo sapiens family with sequence similarity 189, member A1 (FAM189A1), mRNA
762	Ssc.10722.1.A1_at	MAP7D3	MAP7 domain containing 3
763	Ssc.10723.1.A1_at	CENPI	centromere protein I
764	Ssc.10724.1.A1_at	ATAD2B	ATPase family, AAA domain containing 2B
765	Ssc.10725.1.A1_at	KIAA1279	Homo sapiens KIAA1279 (KIAA1279), mRNA
766	Ssc.10726.1.A1_at	TTLL3	Homo sapiens tubulin tyrosine ligase-like family, member 3 (TTLL3), mRNA
767	Ssc.10727.1.A1_at	RBL2	retinoblastoma-like 2
768	Ssc.10728.1.A1_at	DGKB	diacylglycerol kinase, beta 90kDa
769	Ssc.10729.1.A1_at	NA	NA
770	Ssc.1073.1.A1_at	CCDC88A	coiled-coil domain containing 88A
771	Ssc.10731.1.A1_at	PAPPA	pregnancy-associated plasma protein A, pappalysin 1
772	Ssc.10732.1.A1_at	MOSPD2	motile sperm domain containing 2
773	Ssc.10733.1.A1_at	TMEM20	Homo sapiens transmembrane protein 20 (TMEM20), transcript variant 1, mRNA
774	Ssc.10736.1.A1_at	THRAP3	thyroid hormone receptor associated protein 3
775	Ssc.10737.1.S1_at	NA	NA
776	Ssc.10742.1.A1_at	S100B	S100 calcium binding protein B
777	Ssc.10743.1.A1_at	PKP2	plakophilin 2
778	Ssc.10745.1.A1_at	SNRNP200	Homo sapiens small nuclear ribonucleoprotein 200kDa (U5) (SNRNP200), mRNA
779	Ssc.10746.1.A1_at	NA	NA
780	Ssc.10748.1.A1_at	FRS2	fibroblast growth factor receptor substrate 2
781	Ssc.1075.1.A1_at	HOGA1	4-hydroxy-2-oxoglutarate aldolase 1
782	Ssc.10750.1.S1_at	GTPBP8	GTP-binding protein 8 (putative)
783	Ssc.10751.1.A1_at	NA	NA
784	Ssc.10752.1.A1_at	TMEM65	transmembrane protein 65
785	Ssc.10753.1.A1_at	NP_999240.2	cytochrome P450, family 24, subfamily A, polypeptide 1 [Source:RefSeq peptide;Acc:NP_999240]
786	Ssc.10754.1.A1_at	PIK3R1	phosphoinositide-3-kinase, regulatory subunit 1 (alpha)
787	Ssc.10754.2.A1_at	COL3A1	collagen, type III, alpha 1
788	Ssc.10756.1.A1_at	LOC100134123	PREDICTED: Homo sapiens hypothetical protein LOC100134123 (LOC100134123), mRNA
789	Ssc.10757.1.S1_at	RNF34	ring finger protein 34
790	Ssc.10758.1.A1_at	NA	NA
791	Ssc.1076.1.A1_at	PRICKLE2	prickle homolog 2
792	Ssc.10760.1.A1_at	THNSL1	threonine synthase-like 1 (S. cerevisiae)
793	Ssc.10761.1.A1_at	NA	NA
794	Ssc.10762.1.A1_at	ATF1	activating transcription factor 1
795	Ssc.10762.2.A1_at	ATF1	activating transcription factor 1
796	Ssc.10763.1.A1_at	GPD2	glycerol-3-phosphate dehydrogenase 2 (mitochondrial)
797	Ssc.10764.1.S1_at	D4S234E	Homo sapiens DNA segment on chromosome 4 (unique) 234 expressed sequence (D4S234E), transcript variant 2, mRNA
798	Ssc.10765.1.A1_at	PTBP2	polypyrimidine tract binding protein 2
799	Ssc.10766.1.A1_at	RNF135	ring finger protein 135
800	Ssc.10767.1.A1_at	RBBP6	Homo sapiens retinoblastoma binding protein 6 (RBBP6), transcript variant 3, mRNA
801	Ssc.10768.1.A1_at	NA	NA
802	Ssc.10769.1.S1_at	NEFL	neurofilament, light polypeptide
803	Ssc.1077.1.A1_at	TMEM127	transmembrane protein 127
804	Ssc.1077.2.S1_at	TMEM127	transmembrane protein 127
805	Ssc.10771.1.A1_at	UBTD2	ubiquitin domain containing 2
806	Ssc.10772.1.A1_at	AMMECR1	Alport syndrome, mental retardation, midface hypoplasia and elliptocytosis chromosomal region gene 1
807	Ssc.10773.1.S1_at	VTA1	Vacuolar protein sorting-associated protein VTA1 homolog (Dopamine-responsive protein DRG-1)(SKD1 binding protein 1)(SBP1)(LYST-interacting protein 5)(LIP5) [Source:UniProtKB/Swiss-Prot;Acc:Q9NP79]
808	Ssc.10775.1.A1_at	NA	NA
809	Ssc.10776.1.A1_at	NA	NA
810	Ssc.10777.1.A1_at	NA	NA
811	Ssc.10778.1.A1_at	LRRC9	PREDICTED: Homo sapiens leucine rich repeat containing 9 (LRRC9), miscRNA
812	Ssc.1078.1.A1_at	CREG1	cellular repressor of E1A-stimulated genes 1
813	Ssc.1078.2.A1_at	CREG1	cellular repressor of E1A-stimulated genes 1
814	Ssc.10780.1.A1_at	C6orf167	chromosome 6 open reading frame 167
815	Ssc.10781.1.A1_at	MSH5	mutS homolog 5
816	Ssc.10783.1.A1_at	LOC100153409	PREDICTED: Sus scrofa similar to CG12393 CG12393-PA (LOC100153409), mRNA
817	Ssc.10784.1.A1_at	OTUD7A	OTU deubiquitinase 7A
818	Ssc.10785.1.A1_at	OGDHL	oxoglutarate dehydrogenase-like
819	Ssc.10786.1.A1_at	SIRT1	Homo sapiens sirtuin (silent mating type information regulation 2 homolog) 1 (S. cerevisiae) (SIRT1), transcript variant 2, mRNA
820	Ssc.10789.1.A1_at	APH1B	Homo sapiens anterior pharynx defective 1 homolog B (C. elegans) (APH1B), transcript variant 2, mRNA
821	Ssc.1079.1.A1_at	Whsc1l1	Mus musculus Wolf-Hirschhorn syndrome candidate 1-like 1 (human) (Whsc1l1), transcript variant 2, mRNA
822	Ssc.1079.2.S1_at	Whsc1l1	Mus musculus Wolf-Hirschhorn syndrome candidate 1-like 1 (human) (Whsc1l1), transcript variant 2, mRNA
823	Ssc.10790.1.A1_at	NA	NA
824	Ssc.10791.1.A1_at	HMGCLL1	3-hydroxymethyl-3-methylglutaryl-CoA lyase-like 1
825	Ssc.10792.1.A1_at	NA	NA
826	Ssc.10793.1.A1_at	SDC2	syndecan 2
827	Ssc.10795.1.A1_at	GNB2L1	Homo sapiens guanine nucleotide binding protein (G protein), beta polypeptide 2-like 1 (GNB2L1), mRNA
828	Ssc.10796.1.A1_at	LOC100155723	PREDICTED: Sus scrofa hypothetical protein LOC100155723 (LOC100155723), mRNA
829	Ssc.10797.1.A1_at	NA	NA
830	Ssc.10798.1.A1_at	EXD1	exonuclease 3'-5' domain containing 1
831	Ssc.10799.1.A1_at	LOC100157298	PREDICTED: Sus scrofa similar to SAM domain-containing protein SAMSN-1 (SAM domain, SH3 domain and nuclear localization signals protein 1) (SH3-SAM adaptor protein) (Hematopoietic adaptor containing SH3 and SAM domains 1) (LOC100157298), mRNA
832	Ssc.108.1.S1_at	OXTR	oxytocin receptor
833	Ssc.1080.1.A1_at	RTN3	reticulon 3
834	Ssc.10800.1.S1_at	SLC25A14	solute carrier family 25 (mitochondrial carrier, brain), member 14
835	Ssc.10800.2.A1_at	SLC25A14	solute carrier family 25 (mitochondrial carrier, brain), member 14
836	Ssc.10801.1.A1_at	C13H3orf58	chromosome 13 open reading frame, human C3orf58
837	Ssc.10805.1.A1_at	LOC100152603	PREDICTED: Sus scrofa similar to UDP-glucuronosyltransferase, transcript variant 1 (LOC100152603), mRNA
838	Ssc.10807.1.A1_at	MMP23B	matrix metallopeptidase 23B
839	Ssc.10808.1.A1_at	ZNF784	zinc finger protein 784
840	Ssc.1081.1.A1_at	MBNL1	muscleblind-like splicing regulator 1
841	Ssc.1081.2.S1_at	MBNL1	Homo sapiens muscleblind-like (Drosophila) (MBNL1), transcript variant 6, mRNA
842	Ssc.1081.3.A1_at	MBNL1	Homo sapiens muscleblind-like (Drosophila) (MBNL1), transcript variant 6, mRNA
843	Ssc.10810.1.A1_at	STT3A	STT3A, subunit of the oligosaccharyltransferase complex (catalytic)
844	Ssc.10813.1.A1_at	ATP5B	ATP synthase, H+ transporting, mitochondrial F1 complex, beta polypeptide
845	Ssc.10815.1.A1_at	APLF	aprataxin and PNKP like factor
846	Ssc.10817.1.A1_at	WNT10B	wingless-type MMTV integration site family, member 10B
847	Ssc.10817.2.A1_at	WNT10B	wingless-type MMTV integration site family, member 10B
848	Ssc.10818.1.A1_at	DPH3	diphthamide biosynthesis 3
849	Ssc.10819.1.S1_at	NIT2	nitrilase family, member 2
850	Ssc.1082.1.S1_at	TIMP2	TIMP metallopeptidase inhibitor 2
851	Ssc.10820.1.A1_at	NA	NA
852	Ssc.10821.1.S1_at	C13H21orf91	chromosome 13 open reading frame, human C21orf91
853	Ssc.10822.1.S1_at	NCRNA00084	non-protein coding RNA 84
854	Ssc.10823.1.A1_at	NAP1L1	Homo sapiens nucleosome assembly protein 1-like 1 (NAP1L1), transcript variant 1, mRNA
855	Ssc.10825.1.A1_at	CEP41	centrosomal protein 41kDa
856	Ssc.10826.1.A1_at	DAZAP2	Homo sapiens DAZ associated protein 2 (DAZAP2), transcript variant 5, mRNA
857	Ssc.10828.1.S1_at	HIF1AN	hypoxia inducible factor 1, alpha subunit inhibitor
858	Ssc.10833.1.S1_at	AMFR	autocrine motility factor receptor, E3 ubiquitin protein ligase
859	Ssc.10835.1.A1_at	ISG20L2	interferon stimulated exonuclease gene 20kDa-like 2
860	Ssc.10836.1.S1_at	FGF12	fibroblast growth factor 12
861	Ssc.10837.1.A1_at	UBQLN2	Homo sapiens ubiquilin 2 (UBQLN2), mRNA
862	Ssc.10838.1.A1_at	NA	NA
863	Ssc.1084.1.S1_at	GSKIP	GSK3B interacting protein
864	Ssc.10843.1.A1_at	EIF4A2	eukaryotic translation initiation factor 4A2
865	Ssc.10844.1.A1_at	NA	NA
866	Ssc.10845.1.A1_at	PACSIN1	protein kinase C and casein kinase substrate in neurons 1
867	Ssc.10851.1.S1_at	WFDC3	WAP four-disulfide core domain 3
868	Ssc.10853.1.A1_at	BTBD7	BTB (POZ) domain containing 7
869	Ssc.10855.1.A1_at	LOC100155809	PREDICTED: Sus scrofa misc_RNA (LOC100155809), miscRNA
870	Ssc.10856.1.A1_at	NA	NA
871	Ssc.10857.1.A1_at	ERLIN1	Homo sapiens ER lipid raft associated 1 (ERLIN1), mRNA
872	Ssc.10858.1.A1_at	MICAL2	microtubule associated monoxygenase, calponin and LIM domain containing 2
873	Ssc.10859.1.S1_at	ERO1B	endoplasmic reticulum oxidoreductase beta
874	Ssc.1086.1.A1_at	MFAP5	microfibrillar associated protein 5
875	Ssc.10860.1.S1_at	CA12	Homo sapiens carbonic anhydrase XII (CA12), transcript variant 2, mRNA
876	Ssc.10860.2.S1_at	CA12	Homo sapiens carbonic anhydrase XII (CA12), transcript variant 2, mRNA
877	Ssc.10862.1.A1_at	MED14	mediator complex subunit 14
878	Ssc.10863.1.A1_at	SNRNP25	small nuclear ribonucleoprotein 25kDa (U11/U12)
879	Ssc.10864.1.A1_at	CPSF7	cleavage and polyadenylation specific factor 7, 59kDa
880	Ssc.10865.1.A1_at	NVL	nuclear VCP-like
881	Ssc.10866.1.A1_at	IL31RA	interleukin 31 receptor A
882	Ssc.10870.1.A1_at	NA	NA
883	Ssc.10873.1.A1_at	NA	NA
884	Ssc.10875.1.A1_at	VPS28	vacuolar protein sorting 28 homolog (S. cerevisiae)
885	Ssc.10876.1.S1_at	UBP1	upstream binding protein 1 (LBP-1a)
886	Ssc.10877.1.A1_at	NA	NA
887	Ssc.10878.1.A1_at	INAFM1	InaF-motif containing 1
888	Ssc.10879.1.A1_at	CDC42BPB	CDC42 binding protein kinase beta (DMPK-like)
889	Ssc.10881.1.S1_at	JUNB	jun B proto-oncogene
890	Ssc.10881.2.A1_at	JUNB	jun B proto-oncogene
891	Ssc.10883.1.S1_at	TNRC6A	trinucleotide repeat containing 6A
892	Ssc.10883.2.A1_at	TNRC6A	trinucleotide repeat containing 6A
893	Ssc.10884.1.A1_at	IFI16	interferon, gamma-inducible protein 16
894	Ssc.10885.1.S1_at	WAC	WW domain containing adaptor with coiled-coil
895	Ssc.10886.1.S1_at	MAP3K1	mitogen-activated protein kinase kinase kinase 1, E3 ubiquitin protein ligase
896	Ssc.10887.1.A1_at	NA	NA
897	Ssc.10888.1.S1_at	NUPL2	nucleoporin like 2
898	Ssc.10889.1.A1_s_at	RAB11A	RAB11A, member RAS oncogene family
899	Ssc.1089.1.S1_at	FABP4	fatty acid binding protein 4, adipocyte
900	Ssc.10894.1.A1_at	AQP4	aquaporin 4
901	Ssc.10895.1.A1_at	PDE10A	phosphodiesterase 10A
902	Ssc.10898.1.A1_at	ZNF10	zinc finger protein 10
903	Ssc.10899.1.A1_at	NA	NA
904	Ssc.109.1.S1_at	PCSK2	proprotein convertase subtilisin/kexin type 2
905	Ssc.1090.1.S1_at	KIAA0907	KIAA0907 ortholog
906	Ssc.10901.1.A1_at	ROPN1L	rhophilin associated tail protein 1-like
907	Ssc.10902.1.A1_at	JAKMIP1	janus kinase and microtubule interacting protein 1
908	Ssc.10904.1.S1_at	MED8	mediator complex subunit 8
909	Ssc.10904.2.A1_s_at	MED8	mediator complex subunit 8
910	Ssc.10905.1.A1_at	NA	NA
911	Ssc.10906.1.A1_at	LDOC1L	leucine zipper, down-regulated in cancer 1-like
912	Ssc.10907.1.A1_at	RAPGEF2	Rap guanine nucleotide exchange factor (GEF) 2
913	Ssc.10908.1.A1_at	SLITRK6	Homo sapiens SLIT and NTRK-like family, member 6 (SLITRK6), mRNA
914	Ssc.10909.1.A1_at	JMY	junction mediating and regulatory protein, p53 cofactor
915	Ssc.1091.1.S1_at	COL1A1	collagen, type I, alpha 1
916	Ssc.1091.2.A1_at	COL1A1	collagen, type I, alpha 1
917	Ssc.1091.2.S1_at	COL1A1	collagen, type I, alpha 1
918	Ssc.1091.3.A1_at	COL1A1	collagen, type I, alpha 1
919	Ssc.10910.1.A1_at	CLTC	clathrin, heavy chain (Hc)
920	Ssc.10911.1.A1_at	ADRBK2	adrenergic, beta, receptor kinase 2
921	Ssc.10911.2.S1_at	ADRBK2	adrenergic, beta, receptor kinase 2
922	Ssc.10912.1.S1_at	SEPSECS	Homo sapiens Sep (O-phosphoserine) tRNA:Sec (selenocysteine) tRNA synthase (SEPSECS), transcript variant 3, mRNA
923	Ssc.10915.1.S1_at	DPY19L1	dpy-19-like 1 (C. elegans)
924	Ssc.10917.1.A1_at	OXR1	oxidation resistance 1
925	Ssc.10917.2.A1_at	OXR1	oxidation resistance 1
926	Ssc.10918.1.A1_at	TPRKB	TP53RK binding protein
927	Ssc.1092.1.A1_at	COX5B	mitochondrial cytochrome c oxidase subunit Vb
928	Ssc.10920.1.S1_a_at	SYNM	synemin, intermediate filament protein
929	Ssc.10921.1.S1_at	TMEM39A	transmembrane protein 39A
930	Ssc.10922.1.A1_at	SPATA5	spermatogenesis associated 5
931	Ssc.10924.1.A1_a_at	C7orf47	chromosome 7 open reading frame 47
932	Ssc.10926.1.A1_at	SLC35F5	solute carrier family 35, member F5
933	Ssc.10928.1.A1_at	CDK17	cyclin-dependent kinase 17
934	Ssc.10928.2.A1_at	CDK17	cyclin-dependent kinase 17
935	Ssc.10929.1.A1_at	TAF15	TAF15 RNA polymerase II, TATA box binding protein (TBP)-associated factor, 68kDa
936	Ssc.1093.1.A1_at	FZD4	frizzled homolog 4 (Drosophila)
937	Ssc.1093.2.A1_at	FZD4	frizzled class receptor 4
938	Ssc.1093.3.S1_at	FZD4	frizzled class receptor 4
939	Ssc.10930.1.A1_at	SERPINF2	serpin peptidase inhibitor, clade F (alpha-2 antiplasmin, pigment epithelium derived factor), member 2
940	Ssc.10931.1.S1_at	CRYAB	crystallin, alpha B
941	Ssc.10932.1.S1_at	ECI2	enoyl-CoA delta isomerase 2
942	Ssc.10935.1.A1_at	MYOM2	myomesin (M-protein) 2, 165kDa
943	Ssc.10936.1.S1_at	KIAA0232	KIAA0232 ortholog
944	Ssc.10936.2.A1_at	KIAA0232	Homo sapiens KIAA0232 (KIAA0232), transcript variant 2, mRNA
945	Ssc.10938.1.S1_at	UNC84A	Homo sapiens unc-84 homolog A (C. elegans) (UNC84A), transcript variant 1, mRNA
946	Ssc.10939.1.S1_at	MYOT	myotilin
947	Ssc.1094.1.S1_at	GLO1	glyoxalase I
948	Ssc.1094.2.S1_at	GLO1	glyoxalase I
949	Ssc.10940.1.S1_at	LOC440926	PREDICTED: Homo sapiens misc_RNA (LOC440926), miscRNA
950	Ssc.10941.1.S1_at	COX6C	cytochrome c oxidase subunit VIc
951	Ssc.10942.1.S1_at	ENO3	enolase 3 (beta, muscle)
952	Ssc.10943.1.S1_at	ZNF24	zinc finger protein 24
953	Ssc.10944.1.A1_at	BCLAF1	BCL2-associated transcription factor 1
954	Ssc.10946.1.S1_at	NAA50	N(alpha)-acetyltransferase 50, NatE catalytic subunit
955	Ssc.10946.2.A1_at	NAA50	N(alpha)-acetyltransferase 50, NatE catalytic subunit
956	Ssc.10947.1.S1_at	TTN	titin
957	Ssc.10948.1.S1_at	RNF14	ring finger protein 14
958	Ssc.10949.1.S1_at	Gbas	Mus musculus glioblastoma amplified sequence (Gbas), mRNA
959	Ssc.1095.1.A1_at	TSPAN31	tetraspanin 31
960	Ssc.1095.2.S1_at	CDK4	cyclin-dependent kinase 4
961	Ssc.1095.3.S1_at	TSPAN31	tetraspanin 31
962	Ssc.10950.1.A1_at	ANAPC16	anaphase promoting complex subunit 16
963	Ssc.10952.1.S1_at	REEP5	receptor accessory protein 5
964	Ssc.10953.1.A1_at	NDUFS1	NADH dehydrogenase (ubiquinone) Fe-S protein 1, 75kDa (NADH-coenzyme Q reductase)
965	Ssc.10955.1.S1_at	MGST3	microsomal glutathione S-transferase 3
966	Ssc.10956.1.S1_at	RPS27A	ribosomal protein S27a
967	Ssc.1096.1.A1_at	ALG9	ALG9, alpha-1,2-mannosyltransferase
968	Ssc.10960.1.S1_at	CA3	carbonic anhydrase III
969	Ssc.10961.1.S1_at	MYOZ1	myozenin 1
970	Ssc.10963.1.A1_at	CALCOCO2	calcium binding and coiled-coil domain 2
971	Ssc.10965.1.A1_at	MAFB	v-maf avian musculoaponeurotic fibrosarcoma oncogene homolog B
972	Ssc.10965.2.S1_at	MAFB	v-maf musculoaponeurotic fibrosarcoma oncogene homolog B (avian)
973	Ssc.10966.1.A1_at	RBBP7	retinoblastoma binding protein 7
974	Ssc.10968.1.S1_at	CLEC2D	C-type lectin domain family 2, member D
975	Ssc.10969.1.S1_at	NA	NA
976	Ssc.10969.2.S1_at	NA	NA
977	Ssc.1097.1.A1_at	IRF2BP2	interferon regulatory factor 2 binding protein 2
978	Ssc.10974.1.S1_at	dJ196E23.2	arachidonate 15-lipoxygenase
979	Ssc.10976.1.S1_at	MAN2A1	mannosidase, alpha, class 2A, member 1
980	Ssc.10978.1.S1_at	LOC729439	PREDICTED: Homo sapiens similar to HGC6.4 (LOC729439), mRNA
981	Ssc.1098.1.S1_at	RPS29P3	ribosomal protein S29 pseudogene 3
982	Ssc.10981.2.A1_at	NA	NA
983	Ssc.10981.3.S1_a_at	MRPS33	mitochondrial ribosomal protein S33
984	Ssc.10983.1.A1_at	PICALM	phosphatidylinositol binding clathrin assembly protein
985	Ssc.10983.2.S1_at	PICALM	phosphatidylinositol binding clathrin assembly protein
986	Ssc.10988.1.S1_at	ABLIM1	actin binding LIM protein 1
987	Ssc.10989.1.A1_at	SON	SON DNA binding protein
988	Ssc.1099.1.S1_at	LAMC1	laminin, gamma 1 (formerly LAMB2)
989	Ssc.10990.1.A1_at	NA	NA
990	Ssc.10991.1.A1_at	ABHD16A	abhydrolase domain containing 16A
991	Ssc.10991.2.S1_at	ABHD16A	abhydrolase domain containing 16A
992	Ssc.10991.3.S1_at	ABHD16A	abhydrolase domain containing 16A
993	Ssc.10992.1.S1_a_at	WBSCR22	Williams Beuren syndrome chromosome region 22
994	Ssc.10993.1.S1_a_at	LGALS9	lectin, galactoside-binding, soluble, 9
995	Ssc.10994.1.S1_at	ASPM	asp (abnormal spindle) homolog, microcephaly associated (Drosophila)
996	Ssc.10995.1.S1_at	SNN	stannin
997	Ssc.10996.1.A1_at	DDX17	Homo sapiens DEAD (Asp-Glu-Ala-Asp) box polypeptide 17 (DDX17), transcript variant 4, mRNA
998	Ssc.10997.1.S1_at	PDIA3	protein disulfide isomerase family A, member 3
999	Ssc.10998.1.A1_at	CLK1	CDC-like kinase 1
1000	Ssc.11.1.S1_at	EMSP1	enamel matrix serine proteinase 1
1001	Ssc.11000.1.S1_at	GMPR2	guanosine monophosphate reductase 2
1002	Ssc.11002.1.S1_at	CCT7	chaperonin containing TCP1, subunit 7 (eta)
1003	Ssc.11004.1.S1_at	C1QB	complement component 1, q subcomponent, B chain
1004	Ssc.11005.1.A1_at	GAB1	GRB2-associated binding protein 1
1005	Ssc.11006.1.S1_at	SNX10	sorting nexin 10
1006	Ssc.11006.2.A1_at	SNX10	Homo sapiens sorting nexin 10 (SNX10), mRNA
1007	Ssc.11008.1.S1_at	ACTR2	ARP2 actin-related protein 2 homolog (yeast)
1008	Ssc.11009.1.A1_at	LOC344887	PREDICTED: Homo sapiens misc_RNA (LOC344887), miscRNA
1009	Ssc.11012.1.A1_at	MSRB2	methionine sulfoxide reductase B2
1010	Ssc.11014.1.S1_at	SH3GL1	SH3-domain GRB2-like 1
1011	Ssc.11016.1.S1_at	EMP3	epithelial membrane protein 3
1012	Ssc.11018.1.A1_at	MAPK14	mitogen-activated protein kinase 14
1013	Ssc.11019.1.S1_at	SPCS1	signal peptidase complex subunit 1
1014	Ssc.11020.1.S1_at	PIK3R5	phosphoinositide-3-kinase, regulatory subunit 5
1015	Ssc.11023.1.A1_at	ZRANB2	zinc finger, RAN-binding domain containing 2
1016	Ssc.11024.1.S1_at	RAB1A /// RAB1B	RAB1A, member RAS oncogene family /// RAB1B, member RAS oncogene family
1017	Ssc.11024.2.A1_at	RAB1A	RAB1A, member RAS oncogene family
1018	Ssc.11025.1.S1_at	SLA-DMB	MHC class II, DM beta
1019	Ssc.11026.1.S1_at	RAP1A	RAP1A, member of RAS oncogene family
1020	Ssc.11027.1.A1_at	SUB1	SUB1 homolog (S. cerevisiae)
1021	Ssc.11028.1.S1_at	ANO6	anoctamin 6
1022	Ssc.1103.1.S1_at	DYNC1LI1	dynein, cytoplasmic 1, light intermediate chain 1
1023	Ssc.11031.1.A1_at	SLC11A2	solute carrier family 11 (proton-coupled divalent metal ion transporters), member 2
1024	Ssc.11032.1.S1_at	PEBP1	phosphatidylethanolamine binding protein 1
1025	Ssc.11033.1.S1_at	ARSA	arylsulfatase A
1026	Ssc.11035.1.S1_at	KLHDC2	kelch domain containing 2
1027	Ssc.11035.3.A1_at	KLHDC2	kelch domain containing 2
1028	Ssc.11036.1.S1_at	PKIB	protein kinase (cAMP-dependent, catalytic) inhibitor beta
1029	Ssc.11037.1.S1_at	RCC2	regulator of chromosome condensation 2
1030	Ssc.11038.1.A1_at	FBLN5	fibulin 5
1031	Ssc.1104.1.S1_at	PYGL	phosphorylase, glycogen, liver
1032	Ssc.11040.1.A1_at	SYNRG	synergin, gamma
1033	Ssc.11041.1.S1_at	SRBD1	S1 RNA binding domain 1
1034	Ssc.11043.1.A1_at	TEX2	testis expressed 2
1035	Ssc.11043.2.A1_at	TEX2	testis expressed 2
1036	Ssc.11044.1.A1_at	SF3A3	splicing factor 3a, subunit 3, 60kDa
1037	Ssc.11045.1.S1_at	ACTA1	actin, alpha 1, skeletal muscle
1038	Ssc.11046.1.S1_at	SEC22B	SEC22 vesicle trafficking protein homolog B (S. cerevisiae)
1039	Ssc.11046.2.S1_at	SEC22B	SEC22 vesicle trafficking protein homolog B (S. cerevisiae)
1040	Ssc.11047.1.A1_at	LOC100152445	PREDICTED: Sus scrofa similar to chromosome 8 open reading frame 40 (LOC100152445), mRNA
1041	Ssc.11048.1.S1_at	PLAC8	Homo sapiens placenta-specific 8 (PLAC8), transcript variant 1, mRNA
1042	Ssc.11051.1.S1_at	CDK4	cyclin-dependent kinase 4
1043	Ssc.11053.1.S1_at	SRP19	signal recognition particle 19kDa
1044	Ssc.11054.1.S1_at	POLD4	polymerase (DNA-directed), delta 4, accessory subunit
1045	Ssc.11055.1.A1_at	ZW10	zw10 kinetochore protein
1046	Ssc.11056.2.S1_a_at	LOC652494	PREDICTED: Homo sapiens similar to hCG2042717 (LOC652494), mRNA
1047	Ssc.11057.1.A1_at	RER1	RER1 retention in endoplasmic reticulum 1 homolog (S. cerevisiae)
1048	Ssc.11057.2.S1_at	RER1	RER1 retention in endoplasmic reticulum 1 homolog (S. cerevisiae)
1049	Ssc.11057.3.S1_at	RER1	RER1 retention in endoplasmic reticulum 1 homolog (S. cerevisiae)
1050	Ssc.1106.1.S1_at	UPF1	UPF1 regulator of nonsense transcripts homolog (yeast)
1051	Ssc.11060.1.S1_at	NA	NA
1052	Ssc.11060.2.S1_at	NA	NA
1053	Ssc.11061.1.S1_at	LOC100128919	PREDICTED: Homo sapiens misc_RNA (LOC100128919), miscRNA
1054	Ssc.11063.1.S1_at	SLA-DQB1	SLA-DQ beta1 domain
1055	Ssc.11064.1.S1_at	EIF1B	eukaryotic translation initiation factor 1B
1056	Ssc.11065.1.A1_at	KRT17	keratin 17
1057	Ssc.11066.1.A1_at	PGM2L1	phosphoglucomutase 2-like 1
1058	Ssc.11067.1.S1_a_at	MEGF9	multiple EGF-like-domains 9
1059	Ssc.11069.1.A1_at	PPP4R3B	protein phosphatase 4, regulatory subunit 3B
1060	Ssc.1107.1.A1_at	FZD6	frizzled class receptor 6
1061	Ssc.1107.2.A1_at	FZD6	frizzled homolog 6 (Drosophila)
1062	Ssc.11070.1.S1_at	IGH@	PREDICTED: Homo sapiens immunoglobulin heavy locus (IGH@), mRNA
1063	Ssc.11071.1.S1_at	VCL	vinculin
1064	Ssc.11071.2.A1_at	VCL	vinculin
1065	Ssc.11071.2.S1_a_at	VCL	vinculin
1066	Ssc.11072.1.S1_at	ATF4	activating transcription factor 4
1067	Ssc.11072.2.A1_at	ATF4	activating transcription factor 4
1068	Ssc.11073.1.S1_at	PSMB8	proteasome (prosome, macropain) subunit, beta type, 8 (large multifunctional peptidase 7)
1069	Ssc.11074.1.S1_at	CFD	complement factor D (adipsin)
1070	Ssc.11075.1.S1_a_at	LOC100294086	PREDICTED: Homo sapiens hypothetical protein LOC100294086 (LOC100294086), mRNA
1071	Ssc.11075.1.S1_x_at	TCR-B	T cell receptor beta-chain
1072	Ssc.11075.10.A1_a_at	LOC100293771	PREDICTED: Homo sapiens hypothetical protein LOC100293771 (LOC100293771), mRNA
1073	Ssc.11075.11.A1_at	LOC100134017	PREDICTED: Homo sapiens hypothetical protein LOC100134017 (LOC100134017), mRNA
1074	Ssc.11075.11.S1_x_at	TCR-B	T cell receptor beta-chain
1075	Ssc.11075.15.A1_at	LOC647343	PREDICTED: Homo sapiens similar to hCG2039484 (LOC647343), mRNA
1076	Ssc.11075.15.A1_a_at	LOC100293705	PREDICTED: Homo sapiens similar to hCG2043257 (LOC100293705), mRNA
1077	Ssc.11075.15.S1_at	LOC647343	PREDICTED: Homo sapiens similar to hCG2039484 (LOC647343), mRNA
1078	Ssc.11075.3.S1_a_at	LOC100293771	PREDICTED: Homo sapiens hypothetical protein LOC100293771 (LOC100293771), mRNA
1079	Ssc.11075.6.S1_a_at	LOC100293771	PREDICTED: Homo sapiens hypothetical protein LOC100293771 (LOC100293771), mRNA
1080	Ssc.11075.6.S1_x_at	LOC100293771	PREDICTED: Homo sapiens hypothetical protein LOC100293771 (LOC100293771), mRNA
1081	Ssc.11076.1.S1_at	SDS	serine dehydratase
1082	Ssc.11077.1.S1_at	SEC14L1	SEC14-like lipid binding 1
1083	Ssc.11079.1.A1_at	RNASE4	ribonuclease, RNase A family, 4
1084	Ssc.1108.1.S1_at	NDUFA8	NADH dehydrogenase (ubiquinone) 1 alpha subcomplex, 8, 19kDa
1085	Ssc.11082.1.A1_at	WDR26	WD repeat domain 26
1086	Ssc.11083.1.S1_at	WNK4	WNK lysine deficient protein kinase 4
1087	Ssc.11084.1.S1_at	SRP72	signal recognition particle 72kDa
1088	Ssc.11085.1.S1_at	LOC100155837	PREDICTED: Sus scrofa hypothetical protein LOC100155837 (LOC100155837), mRNA
1089	Ssc.11086.1.A1_at	SLAP	Src-like-adaptor
1090	Ssc.11087.1.S1_at	FAU	Finkel-Biskis-Reilly murine sarcoma virus (FBR-MuSV) ubiquitously expressed
1091	Ssc.11089.1.S1_at	RILPL2	Rab interacting lysosomal protein-like 2
1092	Ssc.1109.1.A1_at	EBAG9	estrogen receptor binding site associated, antigen, 9
1093	Ssc.11090.1.A1_at	CPNE1	copine I
1094	Ssc.11090.2.S1_at	CPNE1	copine I
1095	Ssc.11092.1.S1_at	DCTN1	dynactin 1
1096	Ssc.11093.1.S1_at	VPS33B	vacuolar protein sorting 33 homolog B (yeast)
1097	Ssc.11095.1.S1_at	RPSA	ribosomal protein SA
1098	Ssc.11096.1.S1_at	OXCT1	3-oxoacid CoA transferase 1
1099	Ssc.11098.1.S1_at	IFITM3	interferon induced transmembrane protein 3 (1-8U)
1100	Ssc.11099.1.S1_at	RPL3	ribosomal protein L3
1101	Ssc.1110.1.A1_at	Sphk2	Mus musculus sphingosine kinase 2 (Sphk2), transcript variant 2, mRNA
1102	Ssc.1110.2.A1_at	Sphk2	Mus musculus sphingosine kinase 2 (Sphk2), transcript variant 2, mRNA
1103	Ssc.11100.1.S1_at	HMGB1	high mobility group box 1
1104	Ssc.11100.1.S2_at	HMGB1	high mobility group box 1
1105	Ssc.11101.1.S1_at	STK24	Homo sapiens serine/threonine kinase 24 (STE20 homolog, yeast) (STK24), transcript variant 2, mRNA
1106	Ssc.11101.1.S1_a_at	STK24	Homo sapiens serine/threonine kinase 24 (STE20 homolog, yeast) (STK24), transcript variant 2, mRNA
1107	Ssc.11101.2.S1_at	STK24	Homo sapiens serine/threonine kinase 24 (STE20 homolog, yeast) (STK24), transcript variant 2, mRNA
1108	Ssc.11101.3.S1_at	STK24	Homo sapiens serine/threonine kinase 24 (STE20 homolog, yeast) (STK24), transcript variant 2, mRNA
1109	Ssc.11102.1.S1_at	SLA-DQA1	MHC class II histocompatibility antigen SLA-DQA
1110	Ssc.11102.2.S1_at	EIF3M	eukaryotic translation initiation factor 3, subunit M
1111	Ssc.11103.1.S1_at	MDH1	malate dehydrogenase 1, NAD (soluble)
1112	Ssc.11105.1.S1_at	SDE2	SDE2 telomere maintenance homolog (S. pombe)
1113	Ssc.11105.2.S1_at	SDE2	SDE2 telomere maintenance homolog (S. pombe)
1114	Ssc.11105.3.A1_at	SDE2	SDE2 telomere maintenance homolog (S. pombe)
1115	Ssc.11107.1.S1_at	VAMP3	vesicle-associated membrane protein 3
1116	Ssc.11108.1.A1_at	PMP22	peripheral myelin protein 22
1117	Ssc.11109.1.S1_at	PIK3CG	phosphatidylinositol-4,5-bisphosphate 3-kinase, catalytic subunit gamma
1118	Ssc.1111.1.S1_at	ATRAID	all-trans retinoic acid-induced differentiation factor
1119	Ssc.11111.1.S1_at	SF3B6	splicing factor 3b, subunit 6, 14kDa
1120	Ssc.11113.1.S1_at	CLTA	clathrin, light chain A
1121	Ssc.11113.2.A1_at	CLTA	clathrin, light chain (Lca)
1122	Ssc.11114.1.A1_at	RPA1	replication protein A1, 70kDa
1123	Ssc.11117.1.A1_at	ADGRG1	adhesion G protein-coupled receptor G1
1124	Ssc.11117.2.S1_at	ADGRG1	adhesion G protein-coupled receptor G1
1125	Ssc.11118.1.S1_at	ATP5B	ATP synthase, H+ transporting, mitochondrial F1 complex, beta polypeptide
1126	Ssc.11119.1.S1_at	SERBP1	SERPINE1 mRNA binding protein 1
1127	Ssc.11120.1.S1_at	GABARAP	Gamma-aminobutyric acid receptor-associated protein (GABA(A) receptor-associated protein)(MM46) [Source:UniProtKB/Swiss-Prot;Acc:O95166]
1128	Ssc.11123.1.A1_at	LDHB	lactate dehydrogenase B
1129	Ssc.11124.1.A1_at	KIAA0101	KIAA0101
1130	Ssc.11125.1.S1_at	BTF3	basic transcription factor 3
1131	Ssc.11126.1.A1_at	HMGCS1	3-hydroxy-3-methylglutaryl-CoA synthase 1 (soluble)
1132	Ssc.11128.1.A1_at	SRSF4	serine/arginine-rich splicing factor 4
1133	Ssc.11130.1.S1_at	NCLN	nicalin
1134	Ssc.11130.2.A1_at	NCLN	nicalin
1135	Ssc.11131.1.S1_at	VIM	vimentin
1136	Ssc.11132.1.S1_at	LOC100130553	PREDICTED: Homo sapiens hypothetical protein LOC100130553 (LOC100130553), mRNA
1137	Ssc.11132.1.S1_a_at	RPS18	ribosomal protein S18
1138	Ssc.11134.1.S1_at	PRPF4	pre-mRNA processing factor 4
1139	Ssc.11135.1.A1_at	FUS	FUS RNA binding protein
1140	Ssc.11136.1.S1_at	PAEP	progestagen-associated endometrial protein
1141	Ssc.11137.1.A1_at	UBN1	ubinuclein 1
1142	Ssc.11137.2.S1_at	UBN1	ubinuclein 1
1143	Ssc.11138.1.S1_at	PTK2	Homo sapiens PTK2 protein tyrosine kinase 2 (PTK2), transcript variant 1, mRNA
1144	Ssc.11139.1.S1_at	TOMM20	translocase of outer mitochondrial membrane 20 homolog (yeast)
1145	Ssc.1114.1.A1_at	ADA10	Disintegrin and metalloproteinase domain-containing protein 10 Fragment (ADAM 10)(EC 3.4.24.81)(Mammalian disintegrin-metalloprotease)(Kuzbanian protein homolog)(CD156c antigen) [Source:UniProtKB/Swiss-Prot;Acc:O77633]
1146	Ssc.11141.1.S1_at	SEC11A	SEC11 homolog A, signal peptidase complex subunit
1147	Ssc.11142.1.A1_at	REPS1	RALBP1 associated Eps domain containing 1
1148	Ssc.11143.1.S1_at	PGAM2	phosphoglycerate mutase 2 (muscle)
1149	Ssc.11144.1.A1_at	USP7	ubiquitin specific peptidase 7 (herpes virus-associated)
1150	Ssc.11145.1.A1_at	CD5L	CD5 molecule-like
1151	Ssc.11145.2.S1_at	CD5L	CD5 molecule-like
1152	Ssc.11147.1.S1_at	ALDH2	aldehyde dehydrogenase 2 family (mitochondrial)
1153	Ssc.11149.1.S1_at	CA9	carbonic anhydrase IX
1154	Ssc.11149.2.S1_at	CA9	carbonic anhydrase IX
1155	Ssc.11149.3.A1_at	CA9	carbonic anhydrase IX
1156	Ssc.1115.1.S1_at	ARL6IP6	ADP-ribosylation factor-like 6 interacting protein 6
1157	Ssc.11150.1.S1_at	PNRC2	proline-rich nuclear receptor coactivator 2
1158	Ssc.11151.1.A1_at	FAM208A	family with sequence similarity 208, member A
1159	Ssc.11151.2.S1_at	CCDC66	coiled-coil domain containing 66
1160	Ssc.11152.1.S1_at	MCM3AP	minichromosome maintenance complex component 3 associated protein
1161	Ssc.11153.1.S1_at	RPN2	ribophorin II
1162	Ssc.11155.1.S1_at	PTPRA	protein tyrosine phosphatase, receptor type, A
1163	Ssc.11155.2.S1_at	PTPRA	protein tyrosine phosphatase, receptor type, A
1164	Ssc.11156.1.S1_at	NUB1	negative regulator of ubiquitin-like proteins 1
1165	Ssc.11157.1.A1_at	NA	NA
1166	Ssc.11158.1.A1_at	PTP4A2	protein tyrosine phosphatase type IVA, member 2
1167	Ssc.11158.2.S1_at	PTP4A2	protein tyrosine phosphatase type IVA, member 2
1168	Ssc.11158.3.S1_at	PTP4A2	protein tyrosine phosphatase type IVA, member 2
1169	Ssc.11159.1.A1_at	CSNK1A1	casein kinase 1, alpha 1
1170	Ssc.11159.1.A2_at	CSNK1A1	casein kinase 1, alpha 1
1171	Ssc.1116.1.S1_at	CPD	carboxypeptidase D
1172	Ssc.11161.1.S1_at	CYFIP1	Homo sapiens cytoplasmic FMR1 interacting protein 1 (CYFIP1), transcript variant 2, mRNA
1173	Ssc.11162.1.S1_at	C4BPA	complement component 4 binding protein, alpha
1174	Ssc.11163.1.S1_at	SP140	SP140 nuclear body protein
1175	Ssc.11164.1.A1_at	POLG	polymerase (DNA directed), gamma
1176	Ssc.11164.2.S1_a_at	FANCI	Fanconi anemia, complementation group I
1177	Ssc.11165.1.S1_at	SEC31A	SEC31 homolog A (S. cerevisiae)
1178	Ssc.11165.2.S1_at	SEC31A	SEC31 homolog A (S. cerevisiae)
1179	Ssc.11165.3.A1_at	SEC31A	SEC31 homolog A (S. cerevisiae)
1180	Ssc.11166.1.S1_at	NA	NA
1181	Ssc.11166.2.A1_at	NA	NA
1182	Ssc.11167.1.A1_at	NHP2	Homo sapiens NHP2 ribonucleoprotein homolog (yeast) (NHP2), transcript variant 2, mRNA
1183	Ssc.11168.1.A1_at	PSMB10	proteasome subunit beta 10
1184	Ssc.11169.1.A1_at	LOC100157270	PREDICTED: Sus scrofa similar to WD repeat domain 23, transcript variant 1 (LOC100157270), mRNA
1185	Ssc.11170.1.S1_at	PDXK	pyridoxal (pyridoxine, vitamin B6) kinase
1186	Ssc.11171.1.S1_at	ADA	adenosine deaminase
1187	Ssc.11173.1.A1_at	DERA	deoxyribose-phosphate aldolase (putative)
1188	Ssc.11174.1.S1_at	SLC26A2	solute carrier family 26 (sulfate transporter), member 2
1189	Ssc.11175.1.S1_at	RPF1	ribosome production factor 1 homolog
1190	Ssc.11176.1.A1_at	TMEM188	transmembrane protein 188
1191	Ssc.11177.1.S1_at	TET3	tet methylcytosine dioxygenase 3
1192	Ssc.11178.1.S1_at	MED20	mediator complex subunit 20
1193	Ssc.1118.1.A1_at	TET2	Homo sapiens tet oncogene family member 2 (TET2), transcript variant 1, mRNA
1194	Ssc.1118.2.S1_at	TET2	Homo sapiens tet oncogene family member 2 (TET2), transcript variant 1, mRNA
1195	Ssc.11181.1.S1_at	CSN2	casein beta
1196	Ssc.11182.1.S1_at	RRAGC	Ras-related GTP binding C
1197	Ssc.11184.1.S1_at	DAD1	defender against cell death 1
1198	Ssc.11185.1.A1_at	SH3KBP1	SH3-domain kinase binding protein 1
1199	Ssc.11185.2.S1_at	SH3KBP1	SH3-domain kinase binding protein 1
1200	Ssc.11186.1.S1_at	NUDT7	nudix (nucleoside diphosphate linked moiety X)-type motif 7
1201	Ssc.11187.1.S1_at	ICAM1	intercellular adhesion molecule 1
1202	Ssc.11188.1.S1_at	MLEC	malectin
1203	Ssc.1119.1.S1_at	MCCC1	methylcrotonoyl-CoA carboxylase 1 (alpha)
1204	Ssc.11190.1.S1_at	Igh-VJ558	PREDICTED: Mus musculus immunoglobulin heavy chain (J558 family) (Igh-VJ558), mRNA
1205	Ssc.11191.1.A1_at	NA	NA
1206	Ssc.11192.1.A1_at	VPS29	VPS29 retromer complex component
1207	Ssc.11194.1.S1_at	PLAU	plasminogen activator, urokinase
1208	Ssc.11197.1.S1_at	HSPB1	heat shock 27kDa protein 1
1209	Ssc.11198.1.S1_at	WDR53	WD repeat domain 53
1210	Ssc.11199.1.S1_at	H2AFZ	H2A histone family, member Z
1211	Ssc.112.1.S1_at	INHBA	inhibin, beta A
1212	Ssc.1120.1.A1_at	PDE10A	phosphodiesterase 10A
1213	Ssc.11200.1.S1_a_at	ABL1	ABL proto-oncogene 1, non-receptor tyrosine kinase
1214	Ssc.11201.1.A1_at	RASGRP1	RAS guanyl releasing protein 1 (calcium and DAG-regulated)
1215	Ssc.11202.1.A1_at	GTPBP2	GTP binding protein 2
1216	Ssc.11203.1.S1_at	SSR2	signal sequence receptor, beta (translocon-associated protein beta)
1217	Ssc.11206.1.A1_at	PLCG1	phospholipase C, gamma 1
1218	Ssc.11207.1.A1_at	ABI3BP	ABI family, member 3 (NESH) binding protein
1219	Ssc.11208.1.S1_at	LOC100047628	PREDICTED: Mus musculus similar to Chain L, Structural Basis Of Antigen Mimicry In A Clinically Relevant Melanoma Antigen System, transcript variant 3 (LOC100047628), mRNA
1220	Ssc.1121.1.S1_at	PDK4	pyruvate dehydrogenase kinase, isozyme 4
1221	Ssc.11210.1.A1_at	NEBL	Homo sapiens nebulette (NEBL), transcript variant 1, mRNA
1222	Ssc.11211.1.A1_at	ANAPC15	anaphase promoting complex subunit 15
1223	Ssc.11212.2.S1_a_at	MRPS21	mitochondrial ribosomal protein S21
1224	Ssc.11213.1.S1_at	WBP4	WW domain binding protein 4 (formin binding protein 21)
1225	Ssc.11214.1.A1_at	MEMO1	mediator of cell motility 1
1226	Ssc.11214.2.S1_at	MEMO1	mediator of cell motility 1
1227	Ssc.11215.1.S1_at	FRMD6	FERM domain containing 6
1228	Ssc.11216.1.A1_at	AFF2	AF4/FMR2 family, member 2
1229	Ssc.11217.1.A1_at	COG4	component of oligomeric golgi complex 4
1230	Ssc.11217.3.S1_a_at	COG4	component of oligomeric golgi complex 4
1231	Ssc.11219.1.S1_at	TMEM176B	transmembrane protein 176B
1232	Ssc.11219.2.A1_at	TMEM176B	Homo sapiens transmembrane protein 176B (TMEM176B), transcript variant 5, mRNA
1233	Ssc.11219.3.A1_at	TMEM176B	Homo sapiens transmembrane protein 176B (TMEM176B), transcript variant 4, mRNA
1234	Ssc.1122.1.S1_at	PCOLCE	procollagen C-endopeptidase enhancer
1235	Ssc.11220.1.S1_at	TGIF2	TGFB-induced factor homeobox 2
1236	Ssc.11220.2.A1_at	TGIF2	TGFB-induced factor homeobox 2
1237	Ssc.11224.1.S1_at	POLDIP2	polymerase (DNA-directed), delta interacting protein 2
1238	Ssc.11225.1.A1_at	LOC93622	PREDICTED: Homo sapiens misc_RNA (LOC93622), miscRNA
1239	Ssc.11227.1.S1_at	PNPLA6	patatin-like phospholipase domain containing 6
1240	Ssc.11229.1.S1_at	TMEM219	transmembrane protein 219
1241	Ssc.1123.1.A1_at	CIPC	CLOCK-interacting pacemaker
1242	Ssc.11230.1.A1_at	NPEPL1	Homo sapiens aminopeptidase-like 1 (NPEPL1), mRNA
1243	Ssc.11231.1.A1_at	UHRF2	ubiquitin-like with PHD and ring finger domains 2
1244	Ssc.11233.1.S1_at	C2H19orf43	chromosome 2 open reading frame, human C19orf43
1245	Ssc.11234.1.A1_at	LOC100153681	PREDICTED: Sus scrofa misc_RNA (LOC100153681), partial miscRNA
1246	Ssc.11235.1.S1_at	SERPINH1	serpin peptidase inhibitor, clade H (heat shock protein 47), member 1, (collagen binding protein 1)
1247	Ssc.11239.1.A1_at	PKD2	Polycystin-2 (Polycystic kidney disease 2 protein)(Autosomal dominant polycystic kidney disease type II protein)(Polycystwin)(R48321) [Source:UniProtKB/Swiss-Prot;Acc:Q13563]
1248	Ssc.11241.1.A1_at	NA	NA
1249	Ssc.11242.1.S1_at	LPCAT1	lysophosphatidylcholine acyltransferase 1
1250	Ssc.11243.1.A1_at	NA	NA
1251	Ssc.11244.1.A1_at	MBD5	methyl-CpG binding domain protein 5
1252	Ssc.11245.1.S1_at	PPP1R7	protein phosphatase 1, regulatory subunit 7
1253	Ssc.11246.1.A1_at	DYNC2H1	dynein, cytoplasmic 2, heavy chain 1
1254	Ssc.11247.1.A1_at	NDUFS4	NADH dehydrogenase (ubiquinone) Fe-S protein 4, 18kDa (NADH-coenzyme Q reductase)
1255	Ssc.11248.1.A1_at	MTMR6	myotubularin related protein 6
1256	Ssc.11248.2.S1_at	MTMR6	myotubularin related protein 6
1257	Ssc.1125.1.A1_at	TIMP3	TIMP metallopeptidase inhibitor 3
1258	Ssc.11250.1.A1_at	LHFP	lipoma HMGIC fusion partner
1259	Ssc.11250.2.A1_at	LHFP	lipoma HMGIC fusion partner
1260	Ssc.11251.1.A1_at	NA	NA
1261	Ssc.11252.1.S1_at	SPR	sepiapterin reductase (7,8-dihydrobiopterin:NADP+ oxidoreductase)
1262	Ssc.11253.1.A1_at	TMEM209	transmembrane protein 209
1263	Ssc.11254.1.A1_at	ZNF34	zinc finger protein 34
1264	Ssc.11255.1.A1_at	ACSL6	acyl-CoA synthetase long-chain family member 6
1265	Ssc.11256.1.S1_at	RPL5	ribosomal protein L5
1266	Ssc.11257.1.S1_at	TIMP2	TIMP metallopeptidase inhibitor 2
1267	Ssc.11258.1.A1_at	RASSF2	Ras association (RalGDS/AF-6) domain family member 2
1268	Ssc.11258.2.S1_at	RASSF2	Ras association (RalGDS/AF-6) domain family member 2
1269	Ssc.11259.1.A1_at	TSNAXIP1	translin-associated factor X interacting protein 1
1270	Ssc.1126.1.A1_at	SMPDL3A	sphingomyelin phosphodiesterase, acid-like 3A
1271	Ssc.11260.1.A1_at	NA	NA
1272	Ssc.11260.2.A1_at	GSTA5	Homo sapiens glutathione S-transferase alpha 5 (GSTA5), mRNA
1273	Ssc.11263.1.S1_at	ZNF358	zinc finger protein 358
1274	Ssc.11264.1.A1_at	NA	NA
1275	Ssc.11265.1.A1_at	DLL3	Homo sapiens delta-like 3 (Drosophila) (DLL3), transcript variant 2, mRNA
1276	Ssc.11266.1.A1_at	N4BP2L2	NEDD4 binding protein 2-like 2
1277	Ssc.11266.2.S1_at	N4BP2L2	NEDD4 binding protein 2-like 2
1278	Ssc.11267.1.S1_at	CYP2B22	cytochrome P450 2B22
1279	Ssc.11269.1.A1_at	IER2	immediate early response 2
1280	Ssc.1127.1.A1_at	LARS	leucyl-tRNA synthetase
1281	Ssc.11270.1.S1_at	RPL19	ribosomal protein L19
1282	Ssc.11273.1.A1_at	AKR1C4	Sus scrofa aldo-keto reductase family 1, member C4 (chlordecone reductase; 3-alpha hydroxysteroid dehydrogenase, type I; dihydrodiol dehydrogenase 4) (AKR1C4), mRNA
1283	Ssc.11273.2.A1_at	NA	NA
1284	Ssc.11274.1.A1_at	NA	NA
1285	Ssc.11276.1.S1_at	DCAF7	DDB1 and CUL4 associated factor 7
1286	Ssc.11278.1.S1_at	ZNF2	zinc finger protein 2
1287	Ssc.11278.2.A1_at	ZNF2	zinc finger protein 2
1288	Ssc.11278.3.S1_at	ZNF2	zinc finger protein 2
1289	Ssc.11279.1.A1_at	NA	NA
1290	Ssc.11279.2.A1_at	NA	NA
1291	Ssc.1128.1.S1_at	LUM	lumican
1292	Ssc.11281.1.A1_at	PENK	proenkephalin
1293	Ssc.11281.2.S1_at	PENK	proenkephalin
1294	Ssc.11282.1.S1_at	NA	NA
1295	Ssc.11283.1.A1_at	NA	NA
1296	Ssc.11284.1.A1_at	PRRG1	proline rich Gla (G-carboxyglutamic acid) 1
1297	Ssc.11285.1.S1_at	RNF10	ring finger protein 10
1298	Ssc.11286.1.S1_at	QARS	Glutaminyl-tRNA synthetase (EC 6.1.1.18)(Glutamine--tRNA ligase)(GlnRS) [Source:UniProtKB/Swiss-Prot;Acc:P47897]
1299	Ssc.11287.1.S1_at	ST6GALNAC5	ST6 (alpha-N-acetyl-neuraminyl-2,3-beta-galactosyl-1,3)-N-acetylgalactosaminide alpha-2,6-sialyltransferase 5
1300	Ssc.11288.1.A1_at	ZNF653	zinc finger protein 653
1301	Ssc.11289.1.A1_at	C1orf130	Homo sapiens chromosome 1 open reading frame 130 (C1orf130), mRNA
1302	Ssc.1129.2.A1_a_at	BBIP1	BBSome interacting protein 1
1303	Ssc.11290.1.A1_at	ZNF397	zinc finger protein 397
1304	Ssc.11292.1.A1_at	NA	NA
1305	Ssc.11293.1.A1_at	POLR1B	Homo sapiens polymerase (RNA) I polypeptide B, 128kDa (POLR1B), transcript variant 2, mRNA
1306	Ssc.11296.1.A1_at	EIF3D	eukaryotic translation initiation factor 3, subunit D
1307	Ssc.11297.1.A1_at	NA	NA
1308	Ssc.11298.1.S1_at	PPT2	palmitoyl-protein thioesterase 2
1309	Ssc.113.1.S1_at	IL1A	interleukin 1, alpha
1310	Ssc.113.1.S2_at	IL1A	interleukin 1, alpha
1311	Ssc.11300.1.S1_at	CYS1	cystin 1
1312	Ssc.11302.1.S1_at	COL3A1	collagen, type III, alpha 1
1313	Ssc.11302.1.S2_at	COL3A1	collagen, type III, alpha 1
1314	Ssc.11302.2.S1_at	EIF4H	eukaryotic translation initiation factor 4H
1315	Ssc.11304.1.A1_at	ZNF236	zinc finger protein 236
1316	Ssc.11305.1.A1_at	RALYL	Homo sapiens RALY RNA binding protein-like (RALYL), transcript variant 3, mRNA
1317	Ssc.11307.1.A1_at	CERCAM	cerebral endothelial cell adhesion molecule
1318	Ssc.11308.1.A1_at	EDEM3	ER degradation enhancer, mannosidase alpha-like 3
1319	Ssc.1131.1.S1_at	SLC9A6	solute carrier family 9, subfamily A (NHE6, cation proton antiporter 6), member 6
1320	Ssc.1131.2.A1_at	SLC9A6	solute carrier family 9, subfamily A (NHE6, cation proton antiporter 6), member 6
1321	Ssc.11310.1.A1_at	CHRDL1	Homo sapiens chordin-like 1 (CHRDL1), transcript variant 4, mRNA
1322	Ssc.11310.2.A1_at	CHRDL1	chordin-like 1
1323	Ssc.11311.1.A1_at	ANGEL1	angel homolog 1 (Drosophila)
1324	Ssc.11312.1.A1_at	COG3	component of oligomeric golgi complex 3
1325	Ssc.11313.1.A1_at	CDHR3	cadherin-related family member 3
1326	Ssc.11314.1.A1_at	NA	NA
1327	Ssc.11316.1.A1_at	NA	NA
1328	Ssc.11317.1.A1_at	TAP2	transporter 2, ATP-binding cassette, sub-family B (MDR/TAP)
1329	Ssc.11318.1.S1_at	LOC100291658	PREDICTED: Homo sapiens hypothetical protein LOC100291658 (LOC100291658), mRNA
1330	Ssc.11319.1.A1_at	LOC100158021	PREDICTED: Sus scrofa misc_RNA (LOC100158021), miscRNA
1331	Ssc.1132.1.S1_at	ZC3HC1	zinc finger, C3HC-type containing 1
1332	Ssc.11320.1.A1_at	ZNF354B	zinc finger protein 354B
1333	Ssc.11321.1.S1_at	MAPK7	mitogen-activated protein kinase 7
1334	Ssc.11323.1.A1_at	CPT2	carnitine palmitoyltransferase 2
1335	Ssc.11326.1.S1_at	NA	NA
1336	Ssc.11327.1.A1_at	ZZEF1	zinc finger, ZZ-type with EF-hand domain 1
1337	Ssc.1133.1.S1_at	GNG11	guanine nucleotide binding protein (G protein), gamma 11
1338	Ssc.11330.1.A1_at	RPL29	ribosomal protein L29
1339	Ssc.11331.1.A1_at	NA	NA
1340	Ssc.11333.1.A1_at	TTYH1	tweety family member 1
1341	Ssc.11334.1.A1_at	ZBTB38	zinc finger and BTB domain containing 38
1342	Ssc.11335.1.A1_at	Caprin1	Mus musculus cell cycle associated protein 1 (Caprin1), transcript variant 5, mRNA
1343	Ssc.11336.1.S1_at	KDM4B	lysine (K)-specific demethylase 4B
1344	Ssc.11337.1.A1_at	NWD2	NACHT and WD repeat domain containing 2
1345	Ssc.11338.1.S1_a_at	GLRX5	glutaredoxin 5
1346	Ssc.11339.1.S1_at	POLDIP3	polymerase (DNA-directed), delta interacting protein 3
1347	Ssc.11339.2.A1_at	POLDIP3	Homo sapiens polymerase (DNA-directed), delta interacting protein 3 (POLDIP3), transcript variant 1, mRNA
1348	Ssc.11342.1.A1_at	NA	NA
1349	Ssc.11344.1.S1_at	ADAMTS1	ADAM metallopeptidase with thrombospondin type 1 motif, 1
1350	Ssc.11345.1.A1_at	C15orf24	chromosome 15 open reading frame 24
1351	Ssc.11345.2.A1_at	EMC7	ER membrane protein complex subunit 7
1352	Ssc.11346.1.S1_at	EIF3L	eukaryotic translation initiation factor 3, subunit L
1353	Ssc.11347.1.A1_at	LOC100158021	PREDICTED: Sus scrofa misc_RNA (LOC100158021), miscRNA
1354	Ssc.11348.1.A1_at	CCT6A	chaperonin containing TCP1, subunit 6A (zeta 1)
1355	Ssc.11348.1.A2_at	CCT6A	chaperonin containing TCP1, subunit 6A (zeta 1)
1356	Ssc.1135.1.A1_at	PRKAR2B	protein kinase, cAMP-dependent, regulatory, type II, beta
1357	Ssc.11350.1.A1_at	DST	Homo sapiens dystonin (DST), transcript variant 4, mRNA
1358	Ssc.11351.1.S1_at	ATP7B	Homo sapiens ATPase, Cu++ transporting, beta polypeptide (ATP7B), transcript variant 2, mRNA
1359	Ssc.11351.2.A1_at	ATP7B	Homo sapiens ATPase, Cu++ transporting, beta polypeptide (ATP7B), transcript variant 2, mRNA
1360	Ssc.11351.3.A1_at	ATP7B	Homo sapiens ATPase, Cu++ transporting, beta polypeptide (ATP7B), transcript variant 2, mRNA
1361	Ssc.11352.1.A1_at	KPNA7	karyopherin alpha 7 (importin alpha 8)
1362	Ssc.11354.1.A1_at	ARHGAP12	Rho GTPase activating protein 12
1363	Ssc.11355.1.A1_at	ZNF786	zinc finger protein 786
1364	Ssc.11356.1.A1_at	WDTC1	WD and tetratricopeptide repeats 1
1365	Ssc.11357.1.A1_at	NMRAL1	NmrA-like family domain containing 1
1366	Ssc.11357.2.S1_at	RNU2-1	RNA, U2 small nuclear 1
1367	Ssc.11357.3.S1_at	NMRAL1	NmrA-like family domain containing 1
1368	Ssc.11358.1.A1_at	DGKH	Homo sapiens diacylglycerol kinase, eta (DGKH), transcript variant 1, mRNA
1369	Ssc.11360.1.S1_at	AIDA	axin interactor, dorsalization associated
1370	Ssc.11360.2.S1_at	AIDA	axin interactor, dorsalization associated
1371	Ssc.11361.1.S1_at	FAM198B	family with sequence similarity 198, member B
1372	Ssc.11361.2.A1_at	C4orf18	Homo sapiens chromosome 4 open reading frame 18 (C4orf18), transcript variant 3, mRNA
1373	Ssc.11362.1.A1_at	EI24	etoposide induced 2.4
1374	Ssc.11362.2.S1_at	EI24	etoposide induced 2.4
1375	Ssc.11363.1.S1_at	DNAL1	dynein, axonemal, light chain 1
1376	Ssc.11364.1.S1_at	FIG4	FIG4 phosphoinositide 5-phosphatase
1377	Ssc.11365.1.A1_at	MGC16169	hypothetical protein MGC16169
1378	Ssc.11365.2.A1_at	MGC16169	hypothetical protein MGC16169
1379	Ssc.11367.1.S1_at	VPS41	vacuolar protein sorting 41 homolog (S. cerevisiae)
1380	Ssc.11369.1.S1_at	DERL1	Der1-like domain family, member 1
1381	Ssc.11369.2.A1_at	DERL1	Der1-like domain family, member 1
1382	Ssc.1137.1.S1_at	ICA	porcine inhibitor of carbonic anhydrase
1383	Ssc.11370.1.A1_at	LMBR1	limb development membrane protein 1
1384	Ssc.11371.1.S1_at	Tcp11l1	Mus musculus t-complex 11 like 1 (Tcp11l1), mRNA
1385	Ssc.11371.2.A1_at	Tcp11l1	Mus musculus t-complex 11 like 1 (Tcp11l1), mRNA
1386	Ssc.11374.1.S1_at	GPX7	glutathione peroxidase 7
1387	Ssc.11374.2.A1_at	GPX7	glutathione peroxidase 7
1388	Ssc.11375.1.A1_at	FOXO1	Homo sapiens forkhead box O1 (FOXO1), mRNA
1389	Ssc.11376.1.A1_a_at	MAGED2	Homo sapiens melanoma antigen family D, 2 (MAGED2), transcript variant 2, mRNA
1390	Ssc.11379.1.A1_at	NCRNA00084	non-protein coding RNA 84
1391	Ssc.1138.1.A1_at	NA	NA
1392	Ssc.11381.1.S1_at	IFNAR1	interferon (alpha, beta and omega) receptor 1
1393	Ssc.11382.1.S1_at	SERINC1	Serine incorporator 1 (Tumor differentially expressed protein 2)(Tumor differentially expressed 1 protein-like) [Source:UniProtKB/Swiss-Prot;Acc:Q9NRX5]
1394	Ssc.11383.1.A1_at	STAT6	signal transducer and activator of transcription 6, interleukin-4 induced
1395	Ssc.11384.1.A1_at	NA	NA
1396	Ssc.11385.1.A1_at	RIOK2	RIO kinase 2 (yeast)
1397	Ssc.11387.1.S1_at	LOC727761	PREDICTED: Homo sapiens similar to Deoxythymidylate kinase (thymidylate kinase), transcript variant 1 (LOC727761), mRNA
1398	Ssc.11387.2.S1_at	NA	NA
1399	Ssc.11388.1.A1_at	ZNHIT6	zinc finger, HIT-type containing 6
1400	Ssc.11389.1.A1_at	POU6F1	Homo sapiens POU class 6 homeobox 1 (POU6F1), transcript variant 2, transcribed RNA
1401	Ssc.1139.1.A1_at	SLC4A4	Homo sapiens solute carrier family 4, sodium bicarbonate cotransporter, member 4 (SLC4A4), transcript variant 3, mRNA
1402	Ssc.11390.1.A1_at	ECE1	Homo sapiens endothelin converting enzyme 1 (ECE1), transcript variant 2, mRNA
1403	Ssc.11393.1.A1_at	NA	NA
1404	Ssc.11394.1.A1_at	GCLM	glutamate-cysteine ligase, modifier subunit
1405	Ssc.11395.1.S1_at	PI4K2A	phosphatidylinositol 4-kinase type 2 alpha
1406	Ssc.11397.1.A1_at	MTG1	mitochondrial ribosome-associated GTPase 1
1407	Ssc.11399.1.A1_at	VLA-6	integrin, alpha 6
1408	Ssc.11399.2.A1_at	VLA-6	integrin, alpha 6
1409	Ssc.114.1.S1_at	HSP70	heat shock protein 70
1410	Ssc.1140.1.S1_at	YEATS4	YEATS domain containing 4
1411	Ssc.1140.2.A1_at	YEATS4	YEATS domain containing 4
1412	Ssc.11401.1.A1_a_at	TEP1	telomerase-associated protein 1
1413	Ssc.11403.1.S1_at	SPTBN1	spectrin, beta, non-erythrocytic 1
1414	Ssc.11403.2.A1_at	SPTBN1	spectrin, beta, non-erythrocytic 1
1415	Ssc.11403.3.A1_at	SPTBN1	spectrin, beta, non-erythrocytic 1
1416	Ssc.11404.1.A1_at	ATXN1	ataxin 1
1417	Ssc.11405.1.A1_at	KCNE3	potassium channel, voltage gated subfamily E regulatory beta subunit 3
1418	Ssc.11406.1.A1_a_at	IL1R1	interleukin 1 receptor, type I
1419	Ssc.11406.3.A1_at	IL1R1	interleukin 1 receptor, type I
1420	Ssc.11408.1.A1_at	LOC100154434	PREDICTED: Sus scrofa hypothetical protein LOC100154434 (LOC100154434), partial mRNA
1421	Ssc.11410.1.A1_at	NA	NA
1422	Ssc.11411.1.A1_at	CCDC28B	coiled-coil domain containing 28B
1423	Ssc.11411.2.S1_at	CCDC28B	coiled-coil domain containing 28B
1424	Ssc.11414.1.A1_at	NIN	ninein (GSK3B interacting protein)
1425	Ssc.11415.1.A1_at	LAMA2	laminin, alpha 2
1426	Ssc.11416.1.A1_at	ZNF771	zinc finger protein 771
1427	Ssc.11417.1.A1_at	FAM126A	family with sequence similarity 126, member A
1428	Ssc.11418.1.A1_at	NA	NA
1429	Ssc.11419.1.A1_at	TTC19	tetratricopeptide repeat domain 19
1430	Ssc.1142.1.S1_at	NQO1	NAD(P)H dehydrogenase, quinone 1
1431	Ssc.11420.1.A1_at	PARP16	poly (ADP-ribose) polymerase family, member 16
1432	Ssc.11421.1.S1_at	F2RL1	coagulation factor II (thrombin) receptor-like 1
1433	Ssc.11421.2.A1_at	F2RL1	coagulation factor II (thrombin) receptor-like 1
1434	Ssc.11421.3.A1_at	F2RL1	coagulation factor II (thrombin) receptor-like 1
1435	Ssc.11422.1.A1_at	PLA1A	phospholipase A1 member A
1436	Ssc.11423.1.A1_at	ORMDL1	Homo sapiens ORM1-like 1 (S. cerevisiae) (ORMDL1), transcript variant 2, mRNA
1437	Ssc.11423.2.A1_at	ORMDL1	ORMDL sphingolipid biosynthesis regulator 1
1438	Ssc.11425.1.A1_at	ZNF462	zinc finger protein 462
1439	Ssc.11427.1.A1_at	QRSL1	glutaminyl-tRNA synthase (glutamine-hydrolyzing)-like 1
1440	Ssc.11428.1.A1_at	NA	NA
1441	Ssc.11429.1.A1_at	RB1CC1	Homo sapiens RB1-inducible coiled-coil 1 (RB1CC1), transcript variant 2, mRNA
1442	Ssc.1143.1.S1_a_at	ANXA4	annexin A4
1443	Ssc.1143.3.S1_a_at	ANXA4	annexin A4
1444	Ssc.11430.1.A1_at	TCEB3	transcription elongation factor B (SIII), polypeptide 3 (110kDa, elongin A)
1445	Ssc.11430.2.S1_at	TCEB3	transcription elongation factor B (SIII), polypeptide 3 (110kDa, elongin A)
1446	Ssc.11431.1.A1_at	VPS4B	vacuolar protein sorting 4 homolog B (S. cerevisiae)
1447	Ssc.11432.1.A1_at	LOC100152909	PREDICTED: Sus scrofa similar to Basic leucine zipper and W2 domain-containing protein 1 (Protein Orf) (LOC100152909), mRNA
1448	Ssc.11433.1.A1_at	RFXAP	Homo sapiens regulatory factor X-associated protein (RFXAP), mRNA
1449	Ssc.11434.1.S1_at	HMGB3	high mobility group box 3
1450	Ssc.11436.1.A1_at	RAB11FIP5	RAB11 family interacting protein 5 (class I)
1451	Ssc.11437.1.A1_at	DDIT4L	DNA-damage-inducible transcript 4-like
1452	Ssc.11438.1.A1_at	LOC441089	Homo sapiens CRSP8 pseudogene (LOC441089), non-coding RNA
1453	Ssc.11439.1.A1_at	TMEM26	transmembrane protein 26
1454	Ssc.11440.1.A1_at	NA	NA
1455	Ssc.11440.2.A1_at	NA	NA
1456	Ssc.11440.3.A1_at	NA	NA
1457	Ssc.11441.1.S1_at	WDR5	WD repeat domain 5
1458	Ssc.11442.1.A1_at	NA	NA
1459	Ssc.11443.1.A1_at	RELA	v-rel reticuloendotheliosis viral oncogene homolog A (avian)
1460	Ssc.11444.1.S1_a_at	TBL1X	transducin (beta)-like 1X-linked
1461	Ssc.11447.1.A1_at	MAP3K13	mitogen-activated protein kinase kinase kinase 13
1462	Ssc.11448.1.A1_at	GEMIN5	gem (nuclear organelle) associated protein 5
1463	Ssc.11449.1.A1_at	LHCGR	Homo sapiens luteinizing hormone/choriogonadotropin receptor (LHCGR), mRNA
1464	Ssc.1145.1.S1_at	GTF2A1	general transcription factor IIA, 1, 19/37kDa
1465	Ssc.11450.1.S1_at	CLIC1	chloride intracellular channel 1
1466	Ssc.11452.1.A1_at	SEMA6C	sema domain, transmembrane domain (TM), and cytoplasmic domain, (semaphorin) 6C
1467	Ssc.11453.1.A1_at	NA	NA
1468	Ssc.11454.1.S1_at	NA	NA
1469	Ssc.11455.1.A1_at	TRIB2	tribbles homolog 2 (Drosophila)
1470	Ssc.11457.1.A1_at	PPT1	palmitoyl-protein thioesterase 1
1471	Ssc.11458.1.S1_at	C7H14orf1	chromosome 7 open reading frame, human C14orf1
1472	Ssc.1146.1.S1_at	ECHDC1	ethylmalonyl-CoA decarboxylase 1
1473	Ssc.11460.1.S1_at	D230025D16Rik	Mus musculus RIKEN cDNA D230025D16 gene (D230025D16Rik), mRNA
1474	Ssc.11462.1.A1_at	NA	NA
1475	Ssc.11463.1.A1_at	RAE1	Homo sapiens RAE1 RNA export 1 homolog (S. pombe) (RAE1), transcript variant 2, mRNA
1476	Ssc.11464.1.A1_at	NA	NA
1477	Ssc.11466.1.A1_at	NA	NA
1478	Ssc.11467.1.A1_at	MEIOB	meiosis specific with OB domains
1479	Ssc.11469.1.A1_at	C10H9orf64	chromosome 10 open reading frame, human C9orf64
1480	Ssc.1147.1.A1_at	LPL	lipoprotein lipase
1481	Ssc.1147.2.S1_at	LPL	lipoprotein lipase
1482	Ssc.11471.1.A1_at	LOC100153409	PREDICTED: Sus scrofa similar to CG12393 CG12393-PA (LOC100153409), mRNA
1483	Ssc.11473.1.A1_at	ILKAP	Homo sapiens integrin-linked kinase-associated serine/threonine phosphatase 2C (ILKAP), mRNA
1484	Ssc.11474.1.A1_at	NA	NA
1485	Ssc.11477.1.S1_at	IMMP2L	IMP2 inner mitochondrial membrane peptidase-like (S. cerevisiae)
1486	Ssc.11477.2.A1_at	IMMP2L	IMP2 inner mitochondrial membrane peptidase-like (S. cerevisiae)
1487	Ssc.11477.3.A1_at	IMMP2L	IMP2 inner mitochondrial membrane peptidase-like (S. cerevisiae)
1488	Ssc.11479.1.S1_at	P4HTM	prolyl 4-hydroxylase, transmembrane (endoplasmic reticulum)
1489	Ssc.11480.1.A1_at	LOC100154598	PREDICTED: Sus scrofa similar to lysosomal-associated membrane protein 2, transcript variant 1 (LOC100154598), mRNA
1490	Ssc.11481.1.A1_at	KIAA1586	KIAA1586
1491	Ssc.11484.1.A1_at	BLMH	bleomycin hydrolase
1492	Ssc.11485.1.A1_at	ARRDC4	arrestin domain containing 4
1493	Ssc.11485.2.A1_at	ARRDC4	arrestin domain containing 4
1494	Ssc.11487.1.A1_at	PRR15	proline rich 15
1495	Ssc.11488.1.S1_at	DSN1	DSN1 homolog, MIS12 kinetochore complex component
1496	Ssc.11488.2.S1_at	DSN1	DSN1 homolog, MIS12 kinetochore complex component
1497	Ssc.11488.3.A1_at	DSN1	DSN1 homolog, MIS12 kinetochore complex component
1498	Ssc.11489.1.A1_at	TXN	Homo sapiens thioredoxin (TXN), mRNA
1499	Ssc.1149.1.S1_at	ARPC2	actin related protein 2/3 complex, subunit 2, 34kDa
1500	Ssc.1149.2.A1_at	ARPC2	actin related protein 2/3 complex, subunit 2, 34kDa
1501	Ssc.11491.1.A1_at	IQGAP2	Homo sapiens IQ motif containing GTPase activating protein 2 (IQGAP2), mRNA
1502	Ssc.11492.1.S1_at	NA	NA
1503	Ssc.11492.2.A1_at	NA	NA
1504	Ssc.11494.1.A1_at	LOC100153409	PREDICTED: Sus scrofa similar to CG12393 CG12393-PA (LOC100153409), mRNA
1505	Ssc.11496.1.A1_at	NA	NA
1506	Ssc.11497.1.A1_at	LOC100152142	PREDICTED: Sus scrofa hypothetical protein LOC100152142 (LOC100152142), mRNA
1507	Ssc.11499.1.A1_at	LAMB3	Homo sapiens laminin, beta 3 (LAMB3), transcript variant 3, mRNA
1508	Ssc.115.1.S1_s_at	HMOX1	heme oxygenase 1
1509	Ssc.1150.1.S1_at	UBR4	ubiquitin protein ligase E3 component n-recognin 4
1510	Ssc.11501.1.A1_at	NA	NA
1511	Ssc.11502.1.A1_at	XYLT2	Homo sapiens xylosyltransferase II (XYLT2), mRNA
1512	Ssc.11504.1.A1_at	UNC13D	unc-13 homolog D (C. elegans)
1513	Ssc.11505.1.A1_at	FGL2	Sus scrofa fibrinogen-like 2 (FGL2), mRNA
1514	Ssc.11506.1.A1_at	NAP1L4	nucleosome assembly protein 1-like 4
1515	Ssc.11507.1.A1_at	CYB561D1	Homo sapiens cytochrome b-561 domain containing 1 (CYB561D1), transcript variant 5, mRNA
1516	Ssc.11508.1.A1_at	GPATCH2L	G patch domain containing 2-like
1517	Ssc.1151.1.A1_at	ELOVL5	ELOVL family member 5, elongation of long chain fatty acids (FEN1/Elo2, SUR4/Elo3-like, yeast)
1518	Ssc.11511.1.S1_at	TMEM231	transmembrane protein 231
1519	Ssc.11511.2.A1_at	FLJ22167	Homo sapiens hypothetical protein FLJ22167 (FLJ22167), transcript variant 3, mRNA
1520	Ssc.11512.1.A1_at	GAB2	GRB2-associated binding protein 2
1521	Ssc.11514.1.A1_at	RPRD1B	regulation of nuclear pre-mRNA domain containing 1B
1522	Ssc.11515.1.S1_at	NDUFB8	NADH dehydrogenase (ubiquinone) 1 beta subcomplex, 8, 19kDa
1523	Ssc.11516.1.S1_at	CALM1	calmodulin 1 (phosphorylase kinase, delta)
1524	Ssc.11517.1.A1_at	NA	NA
1525	Ssc.11518.1.A1_at	NA	NA
1526	Ssc.11519.1.A1_at	PELI1	pellino homolog 1 (Drosophila)
1527	Ssc.11519.2.A1_at	PELI1	pellino homolog 1 (Drosophila)
1528	Ssc.11521.1.A1_at	USH1G	Homo sapiens Usher syndrome 1G (autosomal recessive) (USH1G), mRNA
1529	Ssc.11524.1.A1_at	NA	NA
1530	Ssc.11526.1.S1_at	MAN2B1	mannosidase, alpha, class 2B, member 1
1531	Ssc.11527.1.S1_at	ATP5SL	ATP5S-like
1532	Ssc.11527.2.S1_a_at	ATP5SL	ATP synthase subunit s-like protein [Source:UniProtKB/Swiss-Prot;Acc:Q9NW81]
1533	Ssc.11528.1.A1_at	VWA5A	von Willebrand factor A domain containing 5A
1534	Ssc.11529.1.A1_at	PAF1	Paf1, RNA polymerase II associated factor, homolog (S. cerevisiae)
1535	Ssc.1153.1.A1_at	HOOK3	hook homolog 3 (Drosophila)
1536	Ssc.11530.1.S1_at	CSRP2	cysteine and glycine-rich protein 2
1537	Ssc.11534.1.A1_at	HSD3B7	hydroxy-delta-5-steroid dehydrogenase, 3 beta- and steroid delta-isomerase 7
1538	Ssc.11536.1.S1_at	PPFIBP1	PTPRF interacting protein, binding protein 1 (liprin beta 1)
1539	Ssc.11536.2.A1_at	PPFIBP1	PTPRF interacting protein, binding protein 1 (liprin beta 1)
1540	Ssc.11537.1.A1_at	HSDL1	hydroxysteroid dehydrogenase like 1
1541	Ssc.11538.1.A1_at	TMEM201	transmembrane protein 201
1542	Ssc.11539.1.A1_at	MKRN1	makorin ring finger protein 1
1543	Ssc.1154.1.A1_at	RPL36	ribosomal protein L36
1544	Ssc.11541.1.A1_at	AFF1	AF4/FMR2 family, member 1
1545	Ssc.11542.1.S1_at	ATHL1	ATH1, acid trehalase-like 1 (yeast)
1546	Ssc.11542.2.S1_at	ATHL1	ATH1, acid trehalase-like 1 (yeast)
1547	Ssc.11543.1.A1_at	IGDCC4	Homo sapiens immunoglobulin superfamily, DCC subclass, member 4 (IGDCC4), mRNA
1548	Ssc.11545.1.A1_at	RBM12	RNA binding motif protein 12
1549	Ssc.11547.1.S1_at	ZNF789	zinc finger protein 789
1550	Ssc.11547.2.A1_at	ZNF789	zinc finger protein 789
1551	Ssc.11548.1.S1_at	H3F3B	H3 histone, family 3B (H3.3B)
1552	Ssc.11548.1.S2_at	H3F3B	H3 histone, family 3B (H3.3B)
1553	Ssc.11549.1.A1_at	NA	NA
1554	Ssc.1155.1.S1_at	NDUFB5	NADH dehydrogenase (ubiquinone) 1 beta subcomplex, 5, 16kDa
1555	Ssc.11550.1.A1_at	FBXW2	F-box and WD repeat domain containing 2
1556	Ssc.11551.1.A1_at	NA	NA
1557	Ssc.11552.1.A1_at	TTF1	transcription termination factor, RNA polymerase I
1558	Ssc.11553.1.A1_at	PAICS	phosphoribosylaminoimidazole carboxylase, phosphoribosylaminoimidazole succinocarboxamide synthetase
1559	Ssc.11553.2.S1_at	PAICS	phosphoribosylaminoimidazole carboxylase, phosphoribosylaminoimidazole succinocarboxamide synthetase
1560	Ssc.11554.1.S1_at	MRPL39	mitochondrial ribosomal protein L39
1561	Ssc.11555.1.S1_at	TMEM98	transmembrane protein 98
1562	Ssc.11555.2.A1_at	TMEM98	Homo sapiens transmembrane protein 98 (TMEM98), transcript variant 2, mRNA
1563	Ssc.11556.1.A1_at	NA	NA
1564	Ssc.11557.1.A1_at	ISG15	ISG15 ubiquitin-like modifier
1565	Ssc.11558.1.S1_at	SSB	Sjogren syndrome antigen B (autoantigen La)
1566	Ssc.11558.2.A1_at	METTL5	methyltransferase like 5
1567	Ssc.11559.1.A1_at	THBS3	thrombospondin 3
1568	Ssc.11559.2.A1_at	THBS3	thrombospondin 3
1569	Ssc.11559.3.S1_at	THBS3	thrombospondin 3
1570	Ssc.1156.1.S1_at	GPX8	glutathione peroxidase 8 (putative)
1571	Ssc.1156.2.A1_at	GPX8	glutathione peroxidase 8 (putative)
1572	Ssc.11561.1.A1_at	Nell2	Mus musculus NEL-like 2 (chicken) (Nell2), mRNA
1573	Ssc.11562.1.S1_s_at	NFIC	nuclear factor I/C (CCAAT-binding transcription factor)
1574	Ssc.11562.2.S1_at	NFIC	nuclear factor I/C (CCAAT-binding transcription factor)
1575	Ssc.11563.1.S1_at	SCUBE1	signal peptide, CUB domain, EGF-like 1
1576	Ssc.11564.1.A1_at	FAM19A3	Homo sapiens family with sequence similarity 19 (chemokine (C-C motif)-like), member A3 (FAM19A3), transcript variant 1, mRNA
1577	Ssc.11567.1.A1_at	NA	NA
1578	Ssc.11568.1.A1_at	ZP3	Homo sapiens zona pellucida glycoprotein 3 (sperm receptor) (ZP3), transcript variant 1, mRNA
1579	Ssc.1157.1.S1_at	TIMM22	translocase of inner mitochondrial membrane 22 homolog (yeast)
1580	Ssc.11570.1.A1_a_at	RGS18	regulator of G-protein signaling 18
1581	Ssc.11570.3.A1_a_at	TRIB2	tribbles pseudokinase 2
1582	Ssc.11571.1.S1_at	RPUSD4	RNA pseudouridylate synthase domain containing 4
1583	Ssc.11571.2.S1_at	RPUSD4	RNA pseudouridylate synthase domain containing 4
1584	Ssc.11571.3.S1_at	FAM118B	family with sequence similarity 118, member B
1585	Ssc.11572.1.A1_at	HDAC3	histone deacetylase 3
1586	Ssc.11572.2.A1_at	HDAC3	histone deacetylase 3
1587	Ssc.11573.1.A1_at	NA	NA
1588	Ssc.11574.1.A1_at	GLT8D1	glycosyltransferase 8 domain containing 1
1589	Ssc.11575.1.A1_at	LOC100134371	PREDICTED: Homo sapiens similar to dual specificity phosphatase 22 (LOC100134371), mRNA
1590	Ssc.11576.1.A1_at	ASNA1	arsA arsenite transporter, ATP-binding, homolog 1 (bacterial)
1591	Ssc.11577.1.A1_at	NA	NA
1592	Ssc.11578.1.S1_at	C3orf19	chromosome 3 open reading frame 19
1593	Ssc.11579.1.A1_at	GJA10	gap junction protein, alpha 10, 62kDa
1594	Ssc.1158.1.A1_at	PABPC1	poly(A) binding protein, cytoplasmic 1
1595	Ssc.11580.1.S1_at	HADHA	hydroxyacyl-CoA dehydrogenase/3-ketoacyl-CoA thiolase/enoyl-CoA hydratase (trifunctional protein), alpha subunit
1596	Ssc.11581.1.S1_at	MRPL44	mitochondrial ribosomal protein L44
1597	Ssc.11583.1.A1_at	SLC2A6	solute carrier family 2 (facilitated glucose transporter), member 6
1598	Ssc.11585.1.A1_at	GLDN	gliomedin
1599	Ssc.11586.1.S1_at	OXSM	3-oxoacyl-ACP synthase, mitochondrial
1600	Ssc.11588.1.A1_at	NA	NA
1601	Ssc.11589.1.A1_at	LOC100155371	PREDICTED: Sus scrofa hypothetical protein LOC100155371 (LOC100155371), mRNA
1602	Ssc.11590.1.A1_at	LOC100157183	PREDICTED: Sus scrofa similar to biogenesis of lysosome-related organelles complex-1, subunit 2 (LOC100157183), mRNA
1603	Ssc.11594.1.A1_at	NA	NA
1604	Ssc.116.1.S1_at	GGT1	gamma-glutamyltransferase 1
1605	Ssc.116.2.A1_at	GGT1	gamma-glutamyltransferase 1
1606	Ssc.116.2.S1_a_at	GGT1	gamma-glutamyltransferase 1
1607	Ssc.1160.1.S1_at	PSMC3	proteasome 26S subunit, ATPase 3
1608	Ssc.11600.1.A1_at	PROCA1	protein interacting with cyclin A1
1609	Ssc.11601.1.A1_at	DAPL1	death associated protein-like 1
1610	Ssc.11602.1.A1_at	ST6GALNAC2	Homo sapiens ST6 (alpha-N-acetyl-neuraminyl-2,3-beta-galactosyl-1,3)-N-acetylgalactosaminide alpha-2,6-sialyltransferase 2 (ST6GALNAC2), mRNA
1611	Ssc.11603.1.S1_at	AEBP1	AE binding protein 1
1612	Ssc.11604.1.A1_s_at	ORC3L	Homo sapiens origin recognition complex, subunit 3-like (yeast) (ORC3L), transcript variant 1, mRNA
1613	Ssc.11605.1.A1_at	RNF169	Homo sapiens ring finger protein 169 (RNF169), mRNA
1614	Ssc.11606.1.S1_at	RNF4	ring finger protein 4
1615	Ssc.11607.1.S1_at	NA	NA
1616	Ssc.11608.1.A1_at	P2RX7	purinergic receptor P2X, ligand gated ion channel, 7
1617	Ssc.11609.1.A1_at	ASNS	asparagine synthetase (glutamine-hydrolyzing)
1618	Ssc.1161.1.A1_at	PDGFRL	Platelet-derived growth factor receptor-like protein Precursor (PDGF receptor beta-like tumor suppressor) [Source:UniProtKB/Swiss-Prot;Acc:Q15198]
1619	Ssc.1161.2.S1_at	PDGFRL	Platelet-derived growth factor receptor-like protein Precursor (PDGF receptor beta-like tumor suppressor) [Source:UniProtKB/Swiss-Prot;Acc:Q15198]
1620	Ssc.11610.1.A1_at	NA	NA
1621	Ssc.11612.2.A1_at	RCBTB2	Homo sapiens regulator of chromosome condensation (RCC1) and BTB (POZ) domain containing protein 2 (RCBTB2), mRNA
1622	Ssc.11616.1.S1_at	TMEM223	transmembrane protein 223
1623	Ssc.11618.1.A1_at	ITM2A	integral membrane protein 2A
1624	Ssc.11618.2.S1_at	ITM2A	integral membrane protein 2A
1625	Ssc.11619.1.A1_at	NA	NA
1626	Ssc.1162.1.S1_at	MDM4	Homo sapiens Mdm4 p53 binding protein homolog (mouse) (MDM4), transcript variant 2, transcribed RNA
1627	Ssc.11620.3.S1_a_at	RBM9	Homo sapiens RNA binding motif protein 9 (RBM9), transcript variant 6, mRNA
1628	Ssc.11621.1.A1_at	BRPF3	bromodomain and PHD finger containing, 3
1629	Ssc.11622.2.A1_at	LOC730201	PREDICTED: Homo sapiens hypothetical LOC730201 (LOC730201), mRNA
1630	Ssc.11623.1.A1_at	LAMA2	laminin, alpha 2
1631	Ssc.11624.1.A1_at	ATL2	atlastin GTPase 2
1632	Ssc.11625.1.A1_at	NA	NA
1633	Ssc.11626.1.S1_at	HTT	huntingtin
1634	Ssc.11627.1.A1_at	RBM23	RNA binding motif protein 23
1635	Ssc.11628.1.A1_at	GPN1	GPN-loop GTPase 1
1636	Ssc.1163.1.S1_at	PSME1	proteasome activator subunit 1
1637	Ssc.11630.1.S1_at	PTTG1	pituitary tumor-transforming 1
1638	Ssc.11631.1.A1_at	NA	NA
1639	Ssc.11635.1.A1_at	NA	NA
1640	Ssc.11636.1.A1_at	PYROXD1	pyridine nucleotide-disulphide oxidoreductase domain 1
1641	Ssc.11638.1.A1_at	LOC100156320	PREDICTED: Sus scrofa similar to S100 calcium binding protein A10, transcript variant 1 (LOC100156320), mRNA
1642	Ssc.11641.1.A1_at	PCGF5	polycomb group ring finger 5
1643	Ssc.11641.2.A1_at	PCGF5	polycomb group ring finger 5
1644	Ssc.11644.1.A1_at	NA	NA
1645	Ssc.11645.1.A1_at	NA	NA
1646	Ssc.11646.2.A1_a_at	IRSP53	BAI1-associated protein 2
1647	Ssc.11647.1.A1_at	NA	NA
1648	Ssc.1165.1.S1_at	PDIA3	protein disulfide isomerase family A, member 3
1649	Ssc.1165.2.A1_at	PDIA3	protein disulfide isomerase family A, member 3
1650	Ssc.11650.1.A1_at	NA	NA
1651	Ssc.11655.1.A1_at	SDC1	syndecan 1
1652	Ssc.11657.1.A1_at	LOC100134279	PREDICTED: Homo sapiens hypothetical LOC100134279 (LOC100134279), partial mRNA
1653	Ssc.11659.1.A1_at	LOC100152303	PREDICTED: Sus scrofa similar to Acetyl-Coenzyme A acetyltransferase 2 (LOC100152303), mRNA
1654	Ssc.1166.1.S1_at	TBC1D20	TBC1 domain family, member 20
1655	Ssc.1166.2.S1_at	TBC1D20	TBC1 domain family, member 20
1656	Ssc.11660.1.A1_at	METTL21A	methyltransferase like 21A
1657	Ssc.11660.2.S1_at	METTL21A	methyltransferase like 21A
1658	Ssc.11660.3.A1_at	METTL21A	methyltransferase like 21A
1659	Ssc.11661.1.A1_at	PPP1CC	protein phosphatase 1, catalytic subunit, gamma isozyme
1660	Ssc.11661.2.S1_at	PPP1CC	protein phosphatase 1, catalytic subunit, gamma isozyme
1661	Ssc.11662.1.S1_at	SAP30L	SAP30-like
1662	Ssc.11663.1.A1_at	TRIM13	tripartite motif containing 13
1663	Ssc.11666.1.S1_a_at	EEF1A1	eukaryotic translation elongation factor 1 alpha 1
1664	Ssc.11666.1.S1_s_at	EEF1A1	eukaryotic translation elongation factor 1 alpha 1
1665	Ssc.11668.1.A1_at	KPNA2	karyopherin alpha 2 (RAG cohort 1, importin alpha 1)
1666	Ssc.11669.1.S1_at	EIF5A	eukaryotic translation initiation factor 5A
1667	Ssc.11669.3.A1_at	EIF5A	eukaryotic translation initiation factor 5A
1668	Ssc.11670.1.A1_at	PERP	PERP, TP53 apoptosis effector
1669	Ssc.11670.2.S1_at	PERP	PERP, TP53 apoptosis effector
1670	Ssc.11670.3.A1_at	PERP	PERP, TP53 apoptosis effector
1671	Ssc.11671.1.A1_at	NDEL1	nudE nuclear distribution gene E homolog (A. nidulans)-like 1
1672	Ssc.11671.2.S1_at	NDEL1	nudE nuclear distribution gene E homolog (A. nidulans)-like 1
1673	Ssc.11673.1.S1_at	UBE2E3	ubiquitin-conjugating enzyme E2E 3
1674	Ssc.11673.2.S1_at	UBE2E3	ubiquitin-conjugating enzyme E2E 3 (UBC4/5 homolog, yeast)
1675	Ssc.11674.1.A1_at	RALGPS2	Ral GEF with PH domain and SH3 binding motif 2
1676	Ssc.11675.1.A1_at	RC3H2	ring finger and CCCH-type domains 2
1677	Ssc.11675.2.A1_at	Rc3h2	Mus musculus ring finger and CCCH-type zinc finger domains 2 (Rc3h2), mRNA
1678	Ssc.11676.1.A1_at	NA	NA
1679	Ssc.11677.1.A1_at	SLC25A3	solute carrier family 25 (mitochondrial carrier; phosphate carrier), member 3
1680	Ssc.11677.2.A1_at	SLC25A3	solute carrier family 25 (mitochondrial carrier; phosphate carrier), member 3
1681	Ssc.11678.1.A1_at	FBXO21	F-box protein 21
1682	Ssc.11679.1.A1_at	NA	NA
1683	Ssc.11680.1.A1_at	PHF17	Homo sapiens PHD finger protein 17 (PHF17), transcript variant L, mRNA
1684	Ssc.11681.1.A1_at	STX6	syntaxin 6
1685	Ssc.11683.1.A1_at	PPP1R9B	protein phosphatase 1, regulatory (inhibitor) subunit 9B
1686	Ssc.11684.1.A1_at	LOC100152603	PREDICTED: Sus scrofa similar to UDP-glucuronosyltransferase, transcript variant 1 (LOC100152603), mRNA
1687	Ssc.11685.1.A1_at	LOXL4	lysyl oxidase-like 4
1688	Ssc.11685.2.A1_at	LOXL4	lysyl oxidase-like 4
1689	Ssc.11686.1.S1_at	PIGL	phosphatidylinositol glycan anchor biosynthesis, class L
1690	Ssc.11686.2.A1_at	PIGL	phosphatidylinositol glycan anchor biosynthesis, class L
1691	Ssc.11687.1.A1_at	NA	NA
1692	Ssc.11688.1.A1_at	TRMT10A	tRNA methyltransferase 10 homolog A (S. cerevisiae)
1693	Ssc.11689.1.A1_at	PLXNC1	plexin C1
1694	Ssc.1169.1.A1_s_at	PRKM7	mitogen-activated protein kinase 7
1695	Ssc.11692.1.A1_at	GOSR2	golgi SNAP receptor complex member 2
1696	Ssc.11692.2.S1_at	GOSR2	golgi SNAP receptor complex member 2
1697	Ssc.11693.1.A1_at	NCK2	NCK adaptor protein 2
1698	Ssc.11694.1.S1_at	ID2	inhibitor of DNA binding 2, dominant negative helix-loop-helix protein
1699	Ssc.11695.1.S1_at	AKIP1	A kinase (PRKA) interacting protein 1
1700	Ssc.11696.1.A1_at	SLC2A3	solute carrier family 2, facilitated glucose transporter member 3
1701	Ssc.11697.1.A1_at	IDE	insulin-degrading enzyme
1702	Ssc.11698.1.A1_at	ST8SIA4	ST8 alpha-N-acetyl-neuraminide alpha-2,8-sialyltransferase 4
1703	Ssc.1170.1.A1_at	MSRB3	Homo sapiens methionine sulfoxide reductase B3 (MSRB3), transcript variant 2, mRNA
1704	Ssc.11700.1.A1_at	Ptplb	Mus musculus protein tyrosine phosphatase-like (proline instead of catalytic arginine), member b (Ptplb), mRNA
1705	Ssc.11702.1.A1_at	GLDN	gliomedin
1706	Ssc.11704.1.A1_at	EXOC6B	Homo sapiens exocyst complex component 6B (EXOC6B), mRNA
1707	Ssc.11705.1.A1_at	RAB3D	RAB3D, member RAS oncogene family
1708	Ssc.11705.2.A1_at	RAB3D	RAB3D, member RAS oncogene family
1709	Ssc.11706.2.A1_at	DTNA	Homo sapiens dystrobrevin, alpha (DTNA), transcript variant 2, mRNA
1710	Ssc.11707.1.A1_at	NA	NA
1711	Ssc.11708.1.A1_at	NA	NA
1712	Ssc.1171.1.S1_at	VAMP8	vesicle-associated membrane protein 8
1713	Ssc.11712.1.A1_at	KIF26A	kinesin family member 26A
1714	Ssc.11714.1.S1_at	LYRM2	LYR motif containing 2
1715	Ssc.11714.2.A1_at	LYRM2	LYR motif containing 2
1716	Ssc.11715.1.A1_at	NENF	neudesin neurotrophic factor
1717	Ssc.11716.1.S1_a_at	COMMD7	COMM domain containing 7
1718	Ssc.11716.2.S1_at	COMMD7	COMM domain containing 7
1719	Ssc.11717.1.A1_at	IFT43	intraflagellar transport 43
1720	Ssc.11718.1.S1_at	ICOSLG	inducible T-cell co-stimulator ligand
1721	Ssc.11719.1.A1_at	DDX39B	DEAD (Asp-Glu-Ala-Asp) box polypeptide 39B
1722	Ssc.1172.1.S1_at	RPS13	ribosomal protein S13
1723	Ssc.11720.1.A1_at	JMJD7	jumonji domain containing 7
1724	Ssc.11721.1.A1_at	NA	NA
1725	Ssc.11724.1.S1_at	RABEP1	rabaptin, RAB GTPase binding effector protein 1
1726	Ssc.11725.1.A1_at	SCMH1	sex comb on midleg homolog 1 (Drosophila)
1727	Ssc.11726.1.A1_at	SNAP29	synaptosomal-associated protein, 29kDa
1728	Ssc.11727.1.A1_at	FAM178A	family with sequence similarity 178, member A
1729	Ssc.11728.1.A1_at	VPS36	vacuolar protein sorting 36 homolog (S. cerevisiae)
1730	Ssc.11728.2.A1_at	VPS36	vacuolar protein sorting 36 homolog (S. cerevisiae)
1731	Ssc.11729.1.A1_at	SIK2	salt-inducible kinase 2
1732	Ssc.11730.1.S1_at	SCAF1	SR-related CTD-associated factor 1
1733	Ssc.11730.2.A1_at	SCAF1	SR-related CTD-associated factor 1
1734	Ssc.11730.3.A1_at	PHRF1	PHD and ring finger domains 1
1735	Ssc.11731.1.A1_at	GCLC	glutamate-cysteine ligase, catalytic subunit
1736	Ssc.11731.2.S1_at	GCLC	glutamate-cysteine ligase, catalytic subunit
1737	Ssc.11734.1.A1_at	NA	NA
1738	Ssc.11736.1.A1_at	LOC100157074	PREDICTED: Sus scrofa hypothetical protein LOC100157074 (LOC100157074), mRNA
1739	Ssc.11739.1.A1_at	SPPL2A	signal peptide peptidase like 2A
1740	Ssc.11741.1.S1_at	np65	neuroplastin
1741	Ssc.11741.2.A1_at	np65	neuroplastin
1742	Ssc.11742.1.S1_at	GPX4	glutathione peroxidase 4
1743	Ssc.11742.2.S1_at	SYK	spleen tyrosine kinase
1744	Ssc.11743.1.S1_at	FLJ36031	Homo sapiens hypothetical protein FLJ36031 (FLJ36031), mRNA
1745	Ssc.11744.1.A1_at	JAKMIP1	janus kinase and microtubule interacting protein 1
1746	Ssc.11746.1.A1_at	MST150	Homo sapiens MSTP150 (MST150), mRNA
1747	Ssc.11747.1.A1_at	ADD2	adducin 2 (beta)
1748	Ssc.11748.1.S1_at	PHLDB1	Homo sapiens pleckstrin homology-like domain, family B, member 1 (PHLDB1), transcript variant 3, mRNA
1749	Ssc.11750.1.A1_at	NA	NA
1750	Ssc.11751.1.S1_at	ALDH7A1	aldehyde dehydrogenase 7 family, member A1
1751	Ssc.11752.1.A1_s_at	CD40	CD40 molecule, TNF receptor superfamily member 5
1752	Ssc.11753.1.S1_at	KIAA0391	KIAA0391 ortholog
1753	Ssc.11754.2.S1_a_at	ENY2	enhancer of yellow 2 homolog (Drosophila)
1754	Ssc.11755.1.A1_at	PIGC	phosphatidylinositol glycan anchor biosynthesis, class C
1755	Ssc.11756.1.S1_at	CDC2L6	cell division cycle 2-like 6 (CDK8-like)
1756	Ssc.11756.2.S1_at	CDK19	cyclin-dependent kinase 19
1757	Ssc.11756.3.A1_at	CDC2L6	cell division cycle 2-like 6 (CDK8-like)
1758	Ssc.11757.1.S1_at	SMAD1	SMAD family member 1
1759	Ssc.11758.1.A1_at	SLIT3	Homo sapiens slit homolog 3 (Drosophila) (SLIT3), mRNA
1760	Ssc.11759.1.A1_at	RFWD2	Homo sapiens ring finger and WD repeat domain 2 (RFWD2), transcript variant 2, mRNA
1761	Ssc.1176.1.A1_at	TGFBR3	transforming growth factor, beta receptor III
1762	Ssc.11761.1.A1_at	NA	NA
1763	Ssc.11763.1.A1_at	NA	NA
1764	Ssc.11767.1.A1_at	METTL6	methyltransferase like 6
1765	Ssc.11769.1.A1_at	LOC100153301	PREDICTED: Sus scrofa similar to aldehyde dehydrogenase 6A1 (LOC100153301), mRNA
1766	Ssc.1177.1.S1_at	C1S	complement component 1, s subcomponent
1767	Ssc.11770.1.S1_at	PDLIM7	PDZ and LIM domain 7 (enigma)
1768	Ssc.11771.1.A1_at	SND1	staphylococcal nuclease and tudor domain containing 1
1769	Ssc.11772.1.A1_at	CYP24A1	Sus scrofa cytochrome P450, family 24, subfamily A, polypeptide 1 (CYP24A1), nuclear gene encoding mitochondrial protein, mRNA
1770	Ssc.11773.1.A1_at	NA	NA
1771	Ssc.11774.1.A1_at	LOC100154598	PREDICTED: Sus scrofa similar to lysosomal-associated membrane protein 2, transcript variant 1 (LOC100154598), mRNA
1772	Ssc.11775.1.S1_at	LOC100152812	PREDICTED: Sus scrofa similar to Protein FAM116A (LOC100152812), mRNA
1773	Ssc.11777.1.A1_at	MTSS1L	metastasis suppressor 1-like
1774	Ssc.11779.1.S1_at	FOLR1	folate receptor 1 (adult)
1775	Ssc.1178.1.S1_at	BCAP31	B-cell receptor-associated protein 31
1776	Ssc.11781.1.A1_at	NA	NA
1777	Ssc.11782.1.S1_at	RCN1	reticulocalbin 1, EF-hand calcium binding domain
1778	Ssc.11782.2.A1_at	RCN1	reticulocalbin 1, EF-hand calcium binding domain
1779	Ssc.11784.1.S1_at	TIMP1	TIMP metallopeptidase inhibitor 1
1780	Ssc.11785.1.A1_at	HADHB	hydroxyacyl-CoA dehydrogenase/3-ketoacyl-CoA thiolase/enoyl-CoA hydratase (trifunctional protein), beta subunit
1781	Ssc.11785.2.A1_at	HADHB	hydroxyacyl-CoA dehydrogenase/3-ketoacyl-CoA thiolase/enoyl-CoA hydratase (trifunctional protein), beta subunit
1782	Ssc.11786.1.A1_at	NA	NA
1783	Ssc.11787.1.S1_at	RASSF2	Ras association (RalGDS/AF-6) domain family member 2
1784	Ssc.11787.2.A1_at	RASSF2	Ras association (RalGDS/AF-6) domain family member 2
1785	Ssc.11789.1.A1_at	PURB	purine-rich element binding protein B
1786	Ssc.1179.1.S1_at	EIF4EBP2	eukaryotic translation initiation factor 4E binding protein 2
1787	Ssc.11790.1.S1_at	PITPNA	phosphatidylinositol transfer protein, alpha
1788	Ssc.11790.3.A1_a_at	PITPNA	phosphatidylinositol transfer protein, alpha
1789	Ssc.11791.1.S1_at	SCARB1	scavenger receptor class B, member 1
1790	Ssc.11792.1.A1_at	EIF3F	eukaryotic translation initiation factor 3, subunit F
1791	Ssc.11793.1.A1_at	ZNF79	zinc finger protein 79
1792	Ssc.11794.1.A1_at	KIF17	Homo sapiens kinesin family member 17 (KIF17), transcript variant 2, mRNA
1793	Ssc.11795.1.S1_at	KEAP1	kelch-like ECH-associated protein 1
1794	Ssc.11796.1.S1_at	RAB34	RAB34, member RAS oncogene family
1795	Ssc.11797.1.A1_at	ABTB2	ankyrin repeat and BTB (POZ) domain containing 2
1796	Ssc.11797.2.S1_at	ABTB2	ankyrin repeat and BTB (POZ) domain containing 2
1797	Ssc.11798.1.A1_at	GNB1L	guanine nucleotide binding protein (G protein), beta polypeptide 1-like
1798	Ssc.11798.3.S1_at	GNB1L	guanine nucleotide binding protein (G protein), beta polypeptide 1-like
1799	Ssc.11799.1.A1_at	DRP2	dystrophin related protein 2
1800	Ssc.118.1.S1_at	ATP6V1A	ATPase, H+ transporting, lysosomal 70kDa, V1 subunit A
1801	Ssc.1180.1.S1_at	DNAJB2	DnaJ (Hsp40) homolog, subfamily B, member 2
1802	Ssc.11801.1.A1_at	ALG9	Homo sapiens asparagine-linked glycosylation 9, alpha-1,2-mannosyltransferase homolog (S. cerevisiae) (ALG9), transcript variant 3, mRNA
1803	Ssc.11801.2.A1_at	ALG9	Homo sapiens asparagine-linked glycosylation 9, alpha-1,2-mannosyltransferase homolog (S. cerevisiae) (ALG9), transcript variant 3, mRNA
1804	Ssc.11801.3.A1_at	ALG9	Homo sapiens asparagine-linked glycosylation 9, alpha-1,2-mannosyltransferase homolog (S. cerevisiae) (ALG9), transcript variant 3, mRNA
1805	Ssc.11803.1.A1_at	PRPF38B	pre-mRNA processing factor 38B
1806	Ssc.11804.1.A1_at	NA	NA
1807	Ssc.11805.1.A1_a_at	RPAP2	RNA polymerase II associated protein 2
1808	Ssc.11807.1.A1_at	DNPH1	2'-deoxynucleoside 5'-phosphate N-hydrolase 1
1809	Ssc.11808.1.A1_at	NA	NA
1810	Ssc.11809.1.S1_at	ERBB2IP	erbb2 interacting protein
1811	Ssc.11809.2.S1_at	ERBB2IP	erbb2 interacting protein
1812	Ssc.1181.1.S1_at	CTSB	cathepsin B
1813	Ssc.11810.1.A1_at	OBSCN	Homo sapiens obscurin, cytoskeletal calmodulin and titin-interacting RhoGEF (OBSCN), transcript variant 2, mRNA
1814	Ssc.11811.1.S1_at	USP9X	Homo sapiens ubiquitin specific peptidase 9, X-linked (USP9X), transcript variant 4, mRNA
1815	Ssc.11812.1.A1_at	FAF1	Fas (TNFRSF6) associated factor 1
1816	Ssc.11813.1.A1_at	NA	NA
1817	Ssc.11814.1.A1_at	VPS4B	Homo sapiens vacuolar protein sorting 4 homolog B (S. cerevisiae) (VPS4B), mRNA
1818	Ssc.11815.1.A1_s_at	LAMA2	laminin, alpha 2
1819	Ssc.11816.1.A1_at	ABCD3	ATP-binding cassette, sub-family D (ALD), member 3
1820	Ssc.11816.2.A1_a_at	ABCD3	ATP-binding cassette, sub-family D (ALD), member 3
1821	Ssc.11817.1.A1_at	NA	NA
1822	Ssc.11818.1.A1_at	PPM1F	protein phosphatase, Mg2+/Mn2+ dependent, 1F
1823	Ssc.11819.1.A1_at	TMEM260	transmembrane protein 260
1824	Ssc.11821.1.A1_at	NA	NA
1825	Ssc.11822.1.A1_at	TM4SF1	transmembrane 4 L six family member 1
1826	Ssc.11823.1.A1_at	GRB14	Homo sapiens growth factor receptor-bound protein 14 (GRB14), mRNA
1827	Ssc.11824.1.A1_at	dJ196E23.2	growth factor receptor-bound protein 14
1828	Ssc.11826.1.A1_at	CIZ1	CDKN1A interacting zinc finger protein 1
1829	Ssc.11827.1.A1_at	LOC100154961	PREDICTED: Sus scrofa similar to Zinc finger FYVE domain-containing protein 19 (MLL partner containing FYVE domain) (LOC100154961), mRNA
1830	Ssc.11828.1.A1_at	CBARP	calcium channel, voltage-dependent, beta subunit associated regulatory protein
1831	Ssc.11828.2.S1_at	MRPL58	mitochondrial ribosomal protein L58
1832	Ssc.11828.3.S1_at	STK11	serine/threonine kinase 11
1833	Ssc.11829.1.A1_at	Scn8a	Mus musculus sodium channel, voltage-gated, type VIII, alpha (Scn8a), mRNA
1834	Ssc.1183.1.S1_at	STEAP1	six transmembrane epithelial antigen of the prostate 1
1835	Ssc.11830.1.A1_at	NA	NA
1836	Ssc.11832.1.S1_at	Rnmt	Mus musculus RNA (guanine-7-) methyltransferase (Rnmt), mRNA
1837	Ssc.11839.1.S1_at	ZNF462	zinc finger protein 462
1838	Ssc.11840.1.A1_at	AKR1CL1	aldo-keto reductase family 1, member C-like 1
1839	Ssc.11841.1.A1_at	NA	NA
1840	Ssc.11842.1.A1_at	NA	NA
1841	Ssc.11843.1.A1_at	NA	NA
1842	Ssc.11844.1.A1_at	ARHGAP28	Rho GTPase activating protein 28
1843	Ssc.11845.1.A1_at	LPL	Sus scrofa lipoprotein lipase (LPL), mRNA
1844	Ssc.1185.1.S1_at	EBF1 /// EBF3	early B-cell factor 1 /// early B-cell factor 3
1845	Ssc.11850.1.A1_at	ZYX	Homo sapiens zyxin (ZYX), transcript variant 1, mRNA
1846	Ssc.11850.2.S1_at	NA	NA
1847	Ssc.11852.1.A1_at	ATG10	autophagy related 10
1848	Ssc.11855.1.A1_at	KLHDC9	kelch domain containing 9
1849	Ssc.11856.1.A1_at	NA	NA
1850	Ssc.11857.1.A1_at	RPL34	ribosomal protein L34
1851	Ssc.11858.1.S1_at	FMOD	fibromodulin
1852	Ssc.11859.1.A1_at	SAPS3	Homo sapiens SAPS domain family, member 3 (SAPS3), transcript variant 6, mRNA
1853	Ssc.11861.1.S1_at	XBP1	X-box binding protein 1
1854	Ssc.11862.1.A1_at	PPP1R14B	Homo sapiens protein phosphatase 1, regulatory (inhibitor) subunit 14B (PPP1R14B), mRNA
1855	Ssc.11863.1.A1_at	DOCK3	dedicator of cytokinesis 3
1856	Ssc.11865.1.A1_at	HHIPL2	HHIP-like 2
1857	Ssc.11867.1.A1_at	LOC100153045	PREDICTED: Sus scrofa misc_RNA (LOC100153045), miscRNA
1858	Ssc.11869.1.A1_at	HPS6	Hermansky-Pudlak syndrome 6
1859	Ssc.1187.1.S1_at	ALDOC	aldolase C, fructose-bisphosphate
1860	Ssc.11870.1.A1_at	NRIP1	nuclear receptor interacting protein 1
1861	Ssc.11871.1.A1_at	ALKBH8	alkB, alkylation repair homolog 8 (E. coli)
1862	Ssc.11872.1.A1_at	TMEM38A	transmembrane protein 38A
1863	Ssc.11874.1.S1_at	TMEM189	transmembrane protein 189
1864	Ssc.11875.1.A1_at	CYB5RL	cytochrome b5 reductase-like
1865	Ssc.11876.1.A1_at	ZNF232	zinc finger protein 232
1866	Ssc.11877.1.A1_at	NA	NA
1867	Ssc.11878.1.S1_at	H2AFX	H2A histone family, member X
1868	Ssc.11879.1.A1_at	CDC6	cell division cycle 6
1869	Ssc.11881.1.A1_a_at	APPL1	adaptor protein, phosphotyrosine interaction, PH domain and leucine zipper containing 1
1870	Ssc.11882.1.A1_at	NA	NA
1871	Ssc.11883.1.A1_at	FLJ40852	Homo sapiens hypothetical LOC285962 (FLJ40852), non-coding RNA
1872	Ssc.11884.1.A1_at	CBFA2T2	core-binding factor, runt domain, alpha subunit 2; translocated to, 2
1873	Ssc.11886.1.A1_at	ZBED3	zinc finger, BED-type containing 3
1874	Ssc.11889.1.S1_at	ERP29	endoplasmic reticulum protein 29
1875	Ssc.1189.1.S1_at	PARVA	parvin, alpha
1876	Ssc.11890.1.A1_at	NA	NA
1877	Ssc.11892.1.A1_at	DCLK1	doublecortin-like kinase 1
1878	Ssc.11893.1.S1_at	LOC255374	Homo sapiens similar to hypothetical protein MGC49416 (LOC255374), mRNA
1879	Ssc.11894.1.A1_at	DNAJC10	DnaJ (Hsp40) homolog, subfamily C, member 10
1880	Ssc.11896.1.A1_at	FAM53B	family with sequence similarity 53, member B
1881	Ssc.11898.1.A1_at	BOLA3	bolA family member 3
1882	Ssc.11899.1.A1_at	NLE1	Homo sapiens notchless homolog 1 (Drosophila) (NLE1), transcript variant 2, mRNA
1883	Ssc.11899.2.S1_at	NLE1	notchless homolog 1 (Drosophila)
1884	Ssc.1190.1.S1_at	GOLGB1	golgin B1
1885	Ssc.11900.1.A1_at	USP16	Homo sapiens ubiquitin specific peptidase 16 (USP16), transcript variant 3, mRNA
1886	Ssc.11901.1.S1_at	ADO	2-aminoethanethiol (cysteamine) dioxygenase
1887	Ssc.11902.1.A1_s_at	TADA3	transcriptional adaptor 3
1888	Ssc.11903.1.A1_at	JAZF1	Homo sapiens JAZF zinc finger 1 (JAZF1), mRNA
1889	Ssc.11906.1.S1_at	COPZ1	coatomer protein complex, subunit zeta 1
1890	Ssc.11907.1.A1_at	NA	NA
1891	Ssc.11908.1.A1_at	ZNF582	zinc finger protein 582
1892	Ssc.11909.1.S1_at	RSC1A1	regulatory solute carrier protein, family 1, member 1
1893	Ssc.1191.1.S1_at	ANXA8	annexin A8
1894	Ssc.11910.1.S1_at	EPS15	epidermal growth factor receptor pathway substrate 15
1895	Ssc.11911.1.A1_at	FAM122B	family with sequence similarity 122B
1896	Ssc.11912.1.S1_at	PDCD2	programmed cell death 2
1897	Ssc.11913.1.S1_at	TAGLN	transgelin
1898	Ssc.11915.1.A1_at	LOC100154333	PREDICTED: Sus scrofa similar to achalasia, adrenocortical insufficiency, alacrimia (Allgrove, triple-A) (LOC100154333), mRNA
1899	Ssc.11920.1.A1_at	C1orf21	chromosome 1 open reading frame 21
1900	Ssc.11922.1.S1_at	METTL10	methyltransferase like 10
1901	Ssc.11923.1.A1_at	NA	NA
1902	Ssc.11924.1.A1_at	LOC100156047	PREDICTED: Sus scrofa similar to Isovaleryl Coenzyme A dehydrogenase (LOC100156047), mRNA
1903	Ssc.11925.1.A1_at	SEL1L	sel-1 suppressor of lin-12-like (C. elegans)
1904	Ssc.11926.1.A1_at	LOC100154141	PREDICTED: Sus scrofa hypothetical protein LOC100154141 (LOC100154141), mRNA
1905	Ssc.11928.1.A1_at	NA	NA
1906	Ssc.11929.1.A1_at	STAM2	Homo sapiens signal transducing adaptor molecule (SH3 domain and ITAM motif) 2 (STAM2), mRNA
1907	Ssc.1193.1.A1_at	KPNA3	karyopherin alpha 3 (importin alpha 4)
1908	Ssc.1193.2.S1_at	KPNA3	karyopherin alpha 3 (importin alpha 4)
1909	Ssc.1193.3.A1_at	KPNA3	karyopherin alpha 3 (importin alpha 4)
1910	Ssc.11930.1.A1_at	LOC100039795	PREDICTED: Mus musculus similar to C1orf32 putative protein (LOC100039795), mRNA
1911	Ssc.11932.1.A1_at	AP1M1	adaptor-related protein complex 1, mu 1 subunit
1912	Ssc.11933.1.A1_at	ADAM12	Homo sapiens ADAM metallopeptidase domain 12 (ADAM12), transcript variant 1, mRNA
1913	Ssc.11935.1.A1_at	WAC	WW domain containing adaptor with coiled-coil
1914	Ssc.11936.1.A1_at	NA	NA
1915	Ssc.11937.1.S1_at	EEF1G	eukaryotic translation elongation factor 1 gamma
1916	Ssc.1194.1.S1_at	RPS25	ribosomal protein S25
1917	Ssc.11941.1.A1_at	TRUB2	TruB pseudouridine (psi) synthase family member 2
1918	Ssc.11942.1.A1_at	PTGFRN	prostaglandin F2 receptor inhibitor
1919	Ssc.11942.1.S1_at	PTGFRN	prostaglandin F2 receptor inhibitor
1920	Ssc.11943.1.S1_at	GUK1	guanylate kinase 1
1921	Ssc.11945.1.A1_at	SGCD	sarcoglycan, delta (35kDa dystrophin-associated glycoprotein)
1922	Ssc.11945.2.S1_at	SGCD	Homo sapiens sarcoglycan, delta (35kDa dystrophin-associated glycoprotein) (SGCD), transcript variant 3, mRNA
1923	Ssc.11947.1.A1_at	MAN2A2	mannosidase, alpha, class 2A, member 2
1924	Ssc.11948.1.A1_at	RGP1	RGP1 homolog, RAB6A GEF complex partner 1
1925	Ssc.11948.2.S1_at	RGP1	RGP1 homolog, RAB6A GEF complex partner 1
1926	Ssc.1195.1.S1_at	DPT	dermatopontin
1927	Ssc.11950.1.A1_at	ARSE	arylsulfatase E (chondrodysplasia punctata 1)
1928	Ssc.11952.1.S1_at	TMEM117	transmembrane protein 117
1929	Ssc.11953.1.A1_at	CPNE4	copine IV
1930	Ssc.11954.1.A1_at	EPB41	erythrocyte membrane protein band 4.1
1931	Ssc.11954.2.S1_at	EPB41	erythrocyte membrane protein band 4.1
1932	Ssc.11954.3.S1_at	TMEM200B	transmembrane protein 200B
1933	Ssc.11955.1.A1_at	NA	NA
1934	Ssc.11957.1.A1_at	ACPL2	Homo sapiens acid phosphatase-like 2 (ACPL2), transcript variant 1, mRNA
1935	Ssc.11958.1.A1_at	NA	NA
1936	Ssc.11959.1.A1_at	HIF1AN	hypoxia inducible factor 1, alpha subunit inhibitor
1937	Ssc.11960.1.A1_at	NA	NA
1938	Ssc.11961.1.S1_at	SAL1	salivary lipocalin
1939	Ssc.11962.1.A1_at	NA	NA
1940	Ssc.11964.1.S1_at	DCUN1D4	DCN1, defective in cullin neddylation 1, domain containing 4
1941	Ssc.11966.1.S1_at	SHMT2	Serine hydroxymethyltransferase, mitochondrial Precursor (SHMT)(Serine methylase)(EC 2.1.2.1)(Glycine hydroxymethyltransferase) [Source:UniProtKB/Swiss-Prot;Acc:P34897]
1942	Ssc.11969.1.A1_at	FARP1	FERM, RhoGEF (ARHGEF) and pleckstrin domain protein 1 (chondrocyte-derived)
1943	Ssc.1197.1.A1_at	C12orf76	chromosome 12 open reading frame 76
1944	Ssc.1197.2.S1_at	C12orf76	chromosome 12 open reading frame 76
1945	Ssc.11970.1.A1_at	NA	NA
1946	Ssc.11971.1.A1_at	ZNF673	zinc finger family member 673
1947	Ssc.11972.1.A1_at	ARFIP2	ADP-ribosylation factor interacting protein 2
1948	Ssc.11973.1.A1_at	TBC1D4	TBC1 domain family, member 4
1949	Ssc.11975.1.A1_at	NA	NA
1950	Ssc.11976.1.A1_at	NA	NA
1951	Ssc.11977.1.S1_at	NXT1	nuclear transport factor 2-like export factor 1
1952	Ssc.11979.1.A1_at	NA	NA
1953	Ssc.1198.1.S1_at	PCMT1	protein-L-isoaspartate (D-aspartate) O-methyltransferase
1954	Ssc.1198.2.A1_at	PCMT1	protein-L-isoaspartate (D-aspartate) O-methyltransferase
1955	Ssc.11980.1.A1_at	NA	NA
1956	Ssc.11983.1.A1_at	USP31	ubiquitin specific peptidase 31
1957	Ssc.11984.1.A1_at	FANCD2	Fanconi anemia, complementation group D2
1958	Ssc.11985.1.S1_at	LSM4	LSM4 homolog, U6 small nuclear RNA associated (S. cerevisiae)
1959	Ssc.11989.1.S1_at	LOC100128893	PREDICTED: Homo sapiens hypothetical protein LOC100128893 (LOC100128893), mRNA
1960	Ssc.11989.2.A1_at	LOC100128893	PREDICTED: Homo sapiens hypothetical protein LOC100128893 (LOC100128893), mRNA
1961	Ssc.1199.1.A1_at	HSD17B4	hydroxysteroid (17-beta) dehydrogenase 4
1962	Ssc.11990.1.S1_at	INSL3	insulin-like 3 (Leydig cell)
1963	Ssc.11991.1.A1_at	CD163	CD163 molecule
1964	Ssc.11992.1.A1_at	CLU	clusterin
1965	Ssc.11993.1.S1_at	GRSF1	G-rich RNA sequence binding factor 1
1966	Ssc.11994.1.A1_at	CCNH	cyclin H
1967	Ssc.11995.1.A1_at	MTHFD2	methylenetetrahydrofolate dehydrogenase (NADP+ dependent) 2, methenyltetrahydrofolate cyclohydrolase
1968	Ssc.11998.1.A1_at	SPRED3	sprouty-related, EVH1 domain containing 3
1969	Ssc.12.1.S1_at	SULT1E1	sulfotransferase family 1E, estrogen-preferring, member 1
1970	Ssc.120.1.S1_at	ENG	endoglin
1971	Ssc.1200.1.S1_at	EIF3H	eukaryotic translation initiation factor 3, subunit H
1972	Ssc.12000.1.A1_at	LENG9	leukocyte receptor cluster (LRC) member 9
1973	Ssc.12001.1.A1_at	LOC100157076	PREDICTED: Sus scrofa similar to retroviral gag protein (LOC100157076), mRNA
1974	Ssc.12002.1.S1_at	NA	NA
1975	Ssc.12004.1.A1_s_at	MM46	GABA(A) receptor-associated protein
1976	Ssc.12005.1.A1_at	DDX39B	DEAD (Asp-Glu-Ala-Asp) box polypeptide 39B
1977	Ssc.12008.1.A1_at	KPNB1	karyopherin (importin) beta 1
1978	Ssc.12009.1.A1_at	FAM101B	family with sequence similarity 101, member B
1979	Ssc.1201.1.S1_at	DYNC1I2	dynein, cytoplasmic 1, intermediate chain 2
1980	Ssc.12010.1.A1_at	ZRSR2	zinc finger (CCCH type), RNA-binding motif and serine/arginine rich 2
1981	Ssc.12013.1.A1_at	SYTL4	synaptotagmin-like 4
1982	Ssc.12014.1.S1_at	ZCCHC24	zinc finger, CCHC domain containing 24
1983	Ssc.12014.2.A1_at	ZCCHC24	zinc finger, CCHC domain containing 24
1984	Ssc.12014.3.S1_at	ZCCHC24	zinc finger, CCHC domain containing 24
1985	Ssc.12015.1.A1_at	EPS15	epidermal growth factor receptor pathway substrate 15
1986	Ssc.12016.1.A1_at	SERPINE2	Homo sapiens serpin peptidase inhibitor, clade E (nexin, plasminogen activator inhibitor type 1), member 2 (SERPINE2), transcript variant 3, mRNA
1987	Ssc.12017.1.A1_at	SUP	homocysteine-inducible, endoplasmic reticulum stress-inducible, ubiquitin-like domain member 1
1988	Ssc.12018.1.A1_at	FOXP1	forkhead box P1
1989	Ssc.1202.1.A1_at	RPS3A	ribosomal protein S3A
1990	Ssc.12020.1.A1_at	CXHXorf38	chromosome X open reading frame, human CXorf38
1991	Ssc.12021.1.S1_at	PPP6R3	protein phosphatase 6, regulatory subunit 3
1992	Ssc.12022.1.S1_at	NELFCD	negative elongation factor complex member C/D
1993	Ssc.12023.2.S1_at	CCDC14	coiled-coil domain containing 14
1994	Ssc.12024.1.A1_at	PTGFRN	prostaglandin F2 receptor inhibitor
1995	Ssc.12026.1.A1_at	CASP7	caspase 7, apoptosis-related cysteine peptidase
1996	Ssc.12027.1.A1_at	PUM1	pumilio homolog 1 (Drosophila)
1997	Ssc.12027.2.A1_at	PUM1	pumilio homolog 1 (Drosophila)
1998	Ssc.12028.1.A1_at	MYOF	Homo sapiens myoferlin (MYOF), transcript variant 2, mRNA
1999	Ssc.12029.1.S1_at	SERINC5	serine incorporator 5
[truncated: 22,124 more rows]
