# Supplementary material for: Effects of Antioxidants in Fermented Beverages in Tissue Transcriptomics: Effect of Beer Intake on Myocardial Tissue after Oxidative Injury
Source: Antioxidants (Basel). 2023 May 13;12(5):1096. doi: 10.3390/antiox12051096 (PMC10215467; doi:10.3390/antiox12051096)
Supplement: Supplementary file 1 [file antioxidants-12-01096-s001.zip › Supplemental/Supplemental_File_S2.xlsx]

## Sheet: Hoja2
Top 10 Differentially Expressed Genes
I. Low-dose beer vs. control
Symbol	Gene Name	logFC	FDR
CLIP1	CAP-GLY domain containing linker protein 1	-1.25576	0.0393542
SLC2A13	Solute carrier family 2 (facilitated glucose transporter), member 13	-0.963318	0.0393542
FLJ36031	Hypothetical protein FLJ36031 (FLJ36031), mRNA	-0.796354	0.0393542
POSTN	Periostin, osteoblast specific factor	-1.8785	0.059795
CD163	CD163 molecule	-1.80645	0.059795
TNFSF10	Tumor necrosis factor (ligand) superfamily, member 10	-1.67666	0.059795
MAP1B	Microtubule-associated protein 1B	-1.54805	0.059795
MAP1B	Microtubule-associated protein 1B	-1.43463	0.059795
CD2AP	CD2-associated protein	-1.08852	0.059795
KIAA1551	KIAA1551 ortholog	-1.08102	0.059795
II. Moderate-dose beer vs. control
Symbol	Gene Name	logFC	FDR
PAPD4	PAP associated domain containing 4	-1.08298	<0.001
MIER1	Mesoderm induction early response 1, transcriptional regulator	-1.48033	<0.001
FLJ36031	Hypothetical protein FLJ36031 (FLJ36031), mRNA	-1.07862	<0.001
NFIA	Nuclear factor I/A	-1.50602	0.00145023
PHC3	Polyhomeotic homolog 3 (Drosophila)	-0.973891	0.00167331
CD2AP	CD2-associated protein	-1.12742	0.00280305
NEDD1	Neural precursor cell expressed, developmentally down-regulated 1	-1.12427	0.00280305
NAV2	Neuron navigator 2	-1.0524	0.00280305
RAD18	RAD18 E3 ubiquitin protein ligase	-0.987414	0.00280305
AK2	Adenylate kinase 2	0.727128	0.00280305
III. Moderate-dose beer vs. Low-dose beer
Symbol	Gene Name	logFC	FDR
APOE	Apolipoprotein E	2.05956	0.0428649
PAPSS2	3'-phosphoadenosine 5'-phosphosulfate synthase 2	1.49003	0.0428649
C9H1orf27	Chromosome 9 open reading frame, human C1orf27	-1.2285	0.0428649
TDRP1	Testis development-related protein 1	1.17607	0.0428649
ZNF674	Zinc finger protein 674	-1.12686	0.0428649
PTPN18	Protein tyrosine phosphatase, non-receptor type 18 (brain-derived)	1.10953	0.0428649
USP34	Ubiquitin specific peptidase 34 (USP34), mRNA	-1.0931	0.0428649
TSIX	XIST antisense RNA (non-protein coding)	-1.08823	0.0428649
ESF1	ESF1 nucleolar pre-rRNA processing protein homolog	-1.02194	0.0428649
DNAJC2	DnaJ (Hsp40) homolog, subfamily C, member 2	-1.00697	0.0428649
